# Supplementary material for: Exploring dynamic interactions of single nanoparticles at interfaces for surface-confined electrochemical behavior and size measurement
Source: Nat Commun. 2020 May 8;11:2307. doi: 10.1038/s41467-020-16149-0 (PMC7210955; doi:10.1038/s41467-020-16149-0)
Supplement: Supplementary file 3 — Source Data [file 41467_2020_16149_MOESM3_ESM.xlsx]

## Sheet: Figure 1b & Figure S3
Ag/C nc = 3									Ag/C nc = 4								Ag/C nc = 5									Ag/C nc = 6									Ag/C nc = 7									Ag/C nc = 9
!BIOSYM archive 3									!BIOSYM archive 3								!BIOSYM archive 3									!BIOSYM archive 3									!BIOSYM archive 3									!BIOSYM archive 3
PBC=ON									PBC=ON								PBC=ON									PBC=ON									PBC=ON									PBC=ON
!DATE January 19 20:59:16 2020									!DATE January 19 20:59:16 2020								!DATE January 19 20:59:17 2020									!DATE January 19 20:59:18 2020									!DATE January 19 20:59:19 2020									!DATE January 19 20:59:20 2020
PBC 4.8592 8.4163 40.3502 90.0000 90.0000 90.0000									PBC 4.8592 8.4163 40.3502 90.0000 90.0000 90.0000								PBC 4.8592 8.4163 40.3502 90.0000 90.0000 90.0000									PBC 4.8592 8.4163 40.3502 90.0000 90.0000 90.0000									PBC 4.8592 8.4163 40.3502 90.0000 90.0000 90.0000									PBC 4.8592 8.4163 40.3502 90.0000 90.0000 90.0000
C 0.000000000 0.000000000 0.000000000 XXXX 1 xx C 0.000									C 0.000000000 0.000000000 0.000000000 XXXX 1 xx C 0.000								C 0.000000000 0.000000000 0.000000000 XXXX 1 xx C 0.000									C 0.000000000 0.000000000 0.000000000 XXXX 1 xx C 0.000									C 0.000000000 0.000000000 0.000000000 XXXX 1 xx C 0.000									C 0.000000000 0.000000000 0.000000000 XXXX 1 xx C 0.000
C 2.429590000 0.000000000 0.000000000 XXXX 1 xx C 0.000									C 2.429590000 0.000000000 0.000000000 XXXX 1 xx C 0.000								C 2.429590000 0.000000000 0.000000000 XXXX 1 xx C 0.000									C 2.429590000 0.000000000 0.000000000 XXXX 1 xx C 0.000									C 2.429590000 0.000000000 0.000000000 XXXX 1 xx C 0.000									C 2.429590000 0.000000000 0.000000000 XXXX 1 xx C 0.000
C 0.000000000 1.402725000 0.000000000 XXXX 1 xx C 0.000									C 0.000000000 1.402725000 0.000000000 XXXX 1 xx C 0.000								C 0.000000000 1.402725000 0.000000000 XXXX 1 xx C 0.000									C 0.000000000 1.402725000 0.000000000 XXXX 1 xx C 0.000									C 0.000000000 1.402725000 0.000000000 XXXX 1 xx C 0.000									C 0.000000000 1.402725000 0.000000000 XXXX 1 xx C 0.000
C 2.429590000 1.402725000 0.000000000 XXXX 1 xx C 0.000									C 2.429590000 1.402725000 0.000000000 XXXX 1 xx C 0.000								C 2.429590000 1.402725000 0.000000000 XXXX 1 xx C 0.000									C 2.429590000 1.402725000 0.000000000 XXXX 1 xx C 0.000									C 2.429590000 1.402725000 0.000000000 XXXX 1 xx C 0.000									C 2.429590000 1.402725000 0.000000000 XXXX 1 xx C 0.000
C 1.214795000 2.104087500 0.000000000 XXXX 1 xx C 0.000									C 1.214795000 2.104087500 0.000000000 XXXX 1 xx C 0.000								C 1.214795000 2.104087500 0.000000000 XXXX 1 xx C 0.000									C 1.214795000 2.104087500 0.000000000 XXXX 1 xx C 0.000									C 1.214795000 2.104087500 0.000000000 XXXX 1 xx C 0.000									C 1.214795000 2.104087500 0.000000000 XXXX 1 xx C 0.000
C 3.644385000 2.104087500 0.000000000 XXXX 1 xx C 0.000									C 3.644385000 2.104087500 0.000000000 XXXX 1 xx C 0.000								C 3.644385000 2.104087500 0.000000000 XXXX 1 xx C 0.000									C 3.644385000 2.104087500 0.000000000 XXXX 1 xx C 0.000									C 3.644385000 2.104087500 0.000000000 XXXX 1 xx C 0.000									C 3.644385000 2.104087500 0.000000000 XXXX 1 xx C 0.000
C 1.214795000 3.506812500 0.000000000 XXXX 1 xx C 0.000									C 1.214795000 3.506812500 0.000000000 XXXX 1 xx C 0.000								C 1.214795000 3.506812500 0.000000000 XXXX 1 xx C 0.000									C 1.214795000 3.506812500 0.000000000 XXXX 1 xx C 0.000									C 1.214795000 3.506812500 0.000000000 XXXX 1 xx C 0.000									C 1.214795000 3.506812500 0.000000000 XXXX 1 xx C 0.000
C 3.644385000 3.506812500 0.000000000 XXXX 1 xx C 0.000									C 3.644385000 3.506812500 0.000000000 XXXX 1 xx C 0.000								C 3.644385000 3.506812500 0.000000000 XXXX 1 xx C 0.000									C 3.644385000 3.506812500 0.000000000 XXXX 1 xx C 0.000									C 3.644385000 3.506812500 0.000000000 XXXX 1 xx C 0.000									C 3.644385000 3.506812500 0.000000000 XXXX 1 xx C 0.000
C 0.000000000 4.208175000 0.000000000 XXXX 1 xx C 0.000									C 0.000000000 4.208175000 0.000000000 XXXX 1 xx C 0.000								C 0.000000000 4.208175000 0.000000000 XXXX 1 xx C 0.000									C 0.000000000 4.208175000 0.000000000 XXXX 1 xx C 0.000									C 0.000000000 4.208175000 0.000000000 XXXX 1 xx C 0.000									C 0.000000000 4.208175000 0.000000000 XXXX 1 xx C 0.000
C 2.429590000 4.208175000 0.000000000 XXXX 1 xx C 0.000									C 2.429590000 4.208175000 0.000000000 XXXX 1 xx C 0.000								C 2.429590000 4.208175000 0.000000000 XXXX 1 xx C 0.000									C 2.429590000 4.208175000 0.000000000 XXXX 1 xx C 0.000									C 2.429590000 4.208175000 0.000000000 XXXX 1 xx C 0.000									C 2.429590000 4.208175000 0.000000000 XXXX 1 xx C 0.000
C 0.000000000 5.610900000 0.000000000 XXXX 1 xx C 0.000									C 0.000000000 5.610900000 0.000000000 XXXX 1 xx C 0.000								C 0.000000000 5.610900000 0.000000000 XXXX 1 xx C 0.000									C 0.000000000 5.610900000 0.000000000 XXXX 1 xx C 0.000									C 0.000000000 5.610900000 0.000000000 XXXX 1 xx C 0.000									C 0.000000000 5.610900000 0.000000000 XXXX 1 xx C 0.000
C 2.429590000 5.610900000 0.000000000 XXXX 1 xx C 0.000									C 2.429590000 5.610900000 0.000000000 XXXX 1 xx C 0.000								C 2.429590000 5.610900000 0.000000000 XXXX 1 xx C 0.000									C 2.429590000 5.610900000 0.000000000 XXXX 1 xx C 0.000									C 2.429590000 5.610900000 0.000000000 XXXX 1 xx C 0.000									C 2.429590000 5.610900000 0.000000000 XXXX 1 xx C 0.000
C 1.214795000 6.312262500 0.000000000 XXXX 1 xx C 0.000									C 1.214795000 6.312262500 0.000000000 XXXX 1 xx C 0.000								C 1.214795000 6.312262500 0.000000000 XXXX 1 xx C 0.000									C 1.214795000 6.312262500 0.000000000 XXXX 1 xx C 0.000									C 1.214795000 6.312262500 0.000000000 XXXX 1 xx C 0.000									C 1.214795000 6.312262500 0.000000000 XXXX 1 xx C 0.000
C 3.644385000 6.312262500 0.000000000 XXXX 1 xx C 0.000									C 3.644385000 6.312262500 0.000000000 XXXX 1 xx C 0.000								C 3.644385000 6.312262500 0.000000000 XXXX 1 xx C 0.000									C 3.644385000 6.312262500 0.000000000 XXXX 1 xx C 0.000									C 3.644385000 6.312262500 0.000000000 XXXX 1 xx C 0.000									C 3.644385000 6.312262500 0.000000000 XXXX 1 xx C 0.000
C 1.214795000 7.714987500 0.000000000 XXXX 1 xx C 0.000									C 1.214795000 7.714987500 0.000000000 XXXX 1 xx C 0.000								C 1.214795000 7.714987500 0.000000000 XXXX 1 xx C 0.000									C 1.214795000 7.714987500 0.000000000 XXXX 1 xx C 0.000									C 1.214795000 7.714987500 0.000000000 XXXX 1 xx C 0.000									C 1.214795000 7.714987500 0.000000000 XXXX 1 xx C 0.000
C 3.644385000 7.714987500 0.000000000 XXXX 1 xx C 0.000									C 3.644385000 7.714987500 0.000000000 XXXX 1 xx C 0.000								C 3.644385000 7.714987500 0.000000000 XXXX 1 xx C 0.000									C 3.644385000 7.714987500 0.000000000 XXXX 1 xx C 0.000									C 3.644385000 7.714987500 0.000000000 XXXX 1 xx C 0.000									C 3.644385000 7.714987500 0.000000000 XXXX 1 xx C 0.000
C 0.000000000 0.000000000 3.399996413 XXXX 1 xx C 0.000									C 0.000000000 0.000000000 3.399996413 XXXX 1 xx C 0.000								C 0.000000000 0.000000000 3.399996413 XXXX 1 xx C 0.000									C 0.000000000 0.000000000 3.399996413 XXXX 1 xx C 0.000									C 0.000000000 0.000000000 3.399996413 XXXX 1 xx C 0.000									C 0.000000000 0.000000000 3.399996413 XXXX 1 xx C 0.000
C 2.429590000 0.000000000 3.399996413 XXXX 1 xx C 0.000									C 2.429590000 0.000000000 3.399996413 XXXX 1 xx C 0.000								C 2.429590000 0.000000000 3.399996413 XXXX 1 xx C 0.000									C 2.429590000 0.000000000 3.399996413 XXXX 1 xx C 0.000									C 2.429590000 0.000000000 3.399996413 XXXX 1 xx C 0.000									C 2.429590000 0.000000000 3.399996413 XXXX 1 xx C 0.000
C 1.214795000 0.701362500 3.399996413 XXXX 1 xx C 0.000									C 1.214795000 0.701362500 3.399996413 XXXX 1 xx C 0.000								C 1.214795000 0.701362500 3.399996413 XXXX 1 xx C 0.000									C 1.214795000 0.701362500 3.399996413 XXXX 1 xx C 0.000									C 1.214795000 0.701362500 3.399996413 XXXX 1 xx C 0.000									C 1.214795000 0.701362500 3.399996413 XXXX 1 xx C 0.000
C 3.644385000 0.701362500 3.399996413 XXXX 1 xx C 0.000									C 3.644385000 0.701362500 3.399996413 XXXX 1 xx C 0.000								C 3.644385000 0.701362500 3.399996413 XXXX 1 xx C 0.000									C 3.644385000 0.701362500 3.399996413 XXXX 1 xx C 0.000									C 3.644385000 0.701362500 3.399996413 XXXX 1 xx C 0.000									C 3.644385000 0.701362500 3.399996413 XXXX 1 xx C 0.000
C 1.214795000 2.104087500 3.399996413 XXXX 1 xx C 0.000									C 1.214795000 2.104087500 3.399996413 XXXX 1 xx C 0.000								C 1.214795000 2.104087500 3.399996413 XXXX 1 xx C 0.000									C 1.214795000 2.104087500 3.399996413 XXXX 1 xx C 0.000									C 1.214795000 2.104087500 3.399996413 XXXX 1 xx C 0.000									C 1.214795000 2.104087500 3.399996413 XXXX 1 xx C 0.000
C 3.644385000 2.104087500 3.399996413 XXXX 1 xx C 0.000									C 3.644385000 2.104087500 3.399996413 XXXX 1 xx C 0.000								C 3.644385000 2.104087500 3.399996413 XXXX 1 xx C 0.000									C 3.644385000 2.104087500 3.399996413 XXXX 1 xx C 0.000									C 3.644385000 2.104087500 3.399996413 XXXX 1 xx C 0.000									C 3.644385000 2.104087500 3.399996413 XXXX 1 xx C 0.000
C 0.000000000 2.805450000 3.399996413 XXXX 1 xx C 0.000									C 0.000000000 2.805450000 3.399996413 XXXX 1 xx C 0.000								C 0.000000000 2.805450000 3.399996413 XXXX 1 xx C 0.000									C 0.000000000 2.805450000 3.399996413 XXXX 1 xx C 0.000									C 0.000000000 2.805450000 3.399996413 XXXX 1 xx C 0.000									C 0.000000000 2.805450000 3.399996413 XXXX 1 xx C 0.000
C 2.429590000 2.805450000 3.399996413 XXXX 1 xx C 0.000									C 2.429590000 2.805450000 3.399996413 XXXX 1 xx C 0.000								C 2.429590000 2.805450000 3.399996413 XXXX 1 xx C 0.000									C 2.429590000 2.805450000 3.399996413 XXXX 1 xx C 0.000									C 2.429590000 2.805450000 3.399996413 XXXX 1 xx C 0.000									C 2.429590000 2.805450000 3.399996413 XXXX 1 xx C 0.000
C 0.000000000 4.208175000 3.399996413 XXXX 1 xx C 0.000									C 0.000000000 4.208175000 3.399996413 XXXX 1 xx C 0.000								C 0.000000000 4.208175000 3.399996413 XXXX 1 xx C 0.000									C 0.000000000 4.208175000 3.399996413 XXXX 1 xx C 0.000									C 0.000000000 4.208175000 3.399996413 XXXX 1 xx C 0.000									C 0.000000000 4.208175000 3.399996413 XXXX 1 xx C 0.000
C 2.429590000 4.208175000 3.399996413 XXXX 1 xx C 0.000									C 2.429590000 4.208175000 3.399996413 XXXX 1 xx C 0.000								C 2.429590000 4.208175000 3.399996413 XXXX 1 xx C 0.000									C 2.429590000 4.208175000 3.399996413 XXXX 1 xx C 0.000									C 2.429590000 4.208175000 3.399996413 XXXX 1 xx C 0.000									C 2.429590000 4.208175000 3.399996413 XXXX 1 xx C 0.000
C 1.214795000 4.909537500 3.399996413 XXXX 1 xx C 0.000									C 1.214795000 4.909537500 3.399996413 XXXX 1 xx C 0.000								C 1.214795000 4.909537500 3.399996413 XXXX 1 xx C 0.000									C 1.214795000 4.909537500 3.399996413 XXXX 1 xx C 0.000									C 1.214795000 4.909537500 3.399996413 XXXX 1 xx C 0.000									C 1.214795000 4.909537500 3.399996413 XXXX 1 xx C 0.000
C 3.644385000 4.909537500 3.399996413 XXXX 1 xx C 0.000									C 3.644385000 4.909537500 3.399996413 XXXX 1 xx C 0.000								C 3.644385000 4.909537500 3.399996413 XXXX 1 xx C 0.000									C 3.644385000 4.909537500 3.399996413 XXXX 1 xx C 0.000									C 3.644385000 4.909537500 3.399996413 XXXX 1 xx C 0.000									C 3.644385000 4.909537500 3.399996413 XXXX 1 xx C 0.000
C 1.214795000 6.312262500 3.399996413 XXXX 1 xx C 0.000									C 1.214795000 6.312262500 3.399996413 XXXX 1 xx C 0.000								C 1.214795000 6.312262500 3.399996413 XXXX 1 xx C 0.000									C 1.214795000 6.312262500 3.399996413 XXXX 1 xx C 0.000									C 1.214795000 6.312262500 3.399996413 XXXX 1 xx C 0.000									C 1.214795000 6.312262500 3.399996413 XXXX 1 xx C 0.000
C 3.644385000 6.312262500 3.399996413 XXXX 1 xx C 0.000									C 3.644385000 6.312262500 3.399996413 XXXX 1 xx C 0.000								C 3.644385000 6.312262500 3.399996413 XXXX 1 xx C 0.000									C 3.644385000 6.312262500 3.399996413 XXXX 1 xx C 0.000									C 3.644385000 6.312262500 3.399996413 XXXX 1 xx C 0.000									C 3.644385000 6.312262500 3.399996413 XXXX 1 xx C 0.000
C 0.000000000 7.013625000 3.399996413 XXXX 1 xx C 0.000									C 0.000000000 7.013625000 3.399996413 XXXX 1 xx C 0.000								C 0.000000000 7.013625000 3.399996413 XXXX 1 xx C 0.000									C 0.000000000 7.013625000 3.399996413 XXXX 1 xx C 0.000									C 0.000000000 7.013625000 3.399996413 XXXX 1 xx C 0.000									C 0.000000000 7.013625000 3.399996413 XXXX 1 xx C 0.000
C 2.429590000 7.013625000 3.399996413 XXXX 1 xx C 0.000									C 2.429590000 7.013625000 3.399996413 XXXX 1 xx C 0.000								C 2.429590000 7.013625000 3.399996413 XXXX 1 xx C 0.000									C 2.429590000 7.013625000 3.399996413 XXXX 1 xx C 0.000									C 2.429590000 7.013625000 3.399996413 XXXX 1 xx C 0.000									C 2.429590000 7.013625000 3.399996413 XXXX 1 xx C 0.000
C 3.647137343 7.615355658 6.670270945 XXXX 1 xx C 0.000									C 3.649047846 3.410312284 6.666193654 XXXX 1 xx C 0.000								C 0.009747023 1.311242551 6.655867292 XXXX 1 xx C 0.000									C 2.437079491 1.312940287 6.648843565 XXXX 1 xx C 0.000									C 2.434979773 1.311734458 6.644843589 XXXX 1 xx C 0.000									C 0.004369352 5.528976461 6.652409369 XXXX 1 xx C 0.000
C 1.217517841 7.615352329 6.670294106 XXXX 1 xx C 0.000									C 1.219380473 3.410353460 6.666198588 XXXX 1 xx C 0.000								C 2.439386464 1.311436437 6.655890726 XXXX 1 xx C 0.000									C 0.007506207 5.521124001 6.648901656 XXXX 1 xx C 0.000									C 0.005347720 1.311708278 6.644936893 XXXX 1 xx C 0.000									C 2.433986071 1.320990906 6.652475947 XXXX 1 xx C 0.000
C 0.002755286 8.315493254 6.670309768 XXXX 1 xx C 0.000									C 0.004669492 1.306227673 6.666212181 XXXX 1 xx C 0.000								C 3.654216921 3.415513567 6.656742797 XXXX 1 xx C 0.000									C 3.651872148 3.417051986 6.649263381 XXXX 1 xx C 0.000									C 1.220141218 2.011851877 6.645490567 XXXX 1 xx C 0.000									C 3.648797251 3.424988679 6.652544064 XXXX 1 xx C 0.000
C 2.432285164 8.315417578 6.670430362 XXXX 1 xx C 0.000									C 0.004639790 4.110498012 6.666391741 XXXX 1 xx C 0.000								C 1.224610554 3.415562982 6.656747929 XXXX 1 xx C 0.000									C 1.222296500 3.417060648 6.649294137 XXXX 1 xx C 0.000									C 3.649715100 2.011901021 6.645554846 XXXX 1 xx C 0.000									C 1.219248852 3.424995298 6.652559920 XXXX 1 xx C 0.000
C 0.002775940 1.303090669 6.671213586 XXXX 1 xx C 0.000									C 0.004669097 5.514278646 6.666393427 XXXX 1 xx C 0.000								C 1.224581191 2.011650664 6.656883185 XXXX 1 xx C 0.000									C 1.222302471 7.625241068 6.649298321 XXXX 1 xx C 0.000									C 3.650399973 3.415748214 6.647614802 XXXX 1 xx C 0.000									C 2.433970063 5.529079566 6.652618360 XXXX 1 xx C 0.000
C 2.432299624 1.303221446 6.671458141 XXXX 1 xx C 0.000									C 3.649074165 2.006268117 6.667162072 XXXX 1 xx C 0.000								C 3.654071676 2.011638026 6.656894088 XXXX 1 xx C 0.000									C 0.007472505 1.312889727 6.649308783 XXXX 1 xx C 0.000									C 1.220872859 3.415732172 6.647639912 XXXX 1 xx C 0.000									C 0.004424664 1.320950205 6.652694332 XXXX 1 xx C 0.000
C 3.647192249 2.003160455 6.673232025 XXXX 1 xx C 0.000									C 1.219407943 2.006324989 6.667192013 XXXX 1 xx C 0.000								C 3.654061344 7.623552223 6.657048337 XXXX 1 xx C 0.000									C 3.651907843 7.625242735 6.649338568 XXXX 1 xx C 0.000									C 2.435928929 8.324064938 6.650000797 XXXX 1 xx C 0.000									C 3.648822615 7.633299687 6.652750098 XXXX 1 xx C 0.000
C 1.217493496 2.003182086 6.673270362 XXXX 1 xx C 0.000									C 2.434173244 1.306226707 6.667512205 XXXX 1 xx C 0.000								C 1.224563019 7.623532875 6.657075757 XXXX 1 xx C 0.000									C 2.437095583 5.521101116 6.649339991 XXXX 1 xx C 0.000									C 0.006311817 8.324073667 6.650539455 XXXX 1 xx C 0.000									C 1.219231782 7.633260879 6.652763486 XXXX 1 xx C 0.000
C 1.217180506 6.211453036 6.673340203 XXXX 1 xx C 0.000									C 2.434189862 4.110418307 6.667620055 XXXX 1 xx C 0.000								C 0.009807075 8.323962184 6.657098708 XXXX 1 xx C 0.000									C 3.651831630 2.013202540 6.650284096 XXXX 1 xx C 0.000									C 2.435889972 4.115857476 6.651760470 XXXX 1 xx C 0.000									C 2.434024434 4.125361067 6.653542859 XXXX 1 xx C 0.000
C 3.646905614 6.211411465 6.673355649 XXXX 1 xx C 0.000									C 2.434104957 5.514288775 6.667800913 XXXX 1 xx C 0.000								C 0.009460850 5.519427829 6.657203731 XXXX 1 xx C 0.000									C 1.222302059 2.013213238 6.650293516 XXXX 1 xx C 0.000									C 0.006255965 4.115742778 6.652122942 XXXX 1 xx C 0.000									C 0.004398526 8.333459467 6.653787627 XXXX 1 xx C 0.000
C 0.002485363 5.511218568 6.673887747 XXXX 1 xx C 0.000									C 0.004493577 8.318663085 6.667893069 XXXX 1 xx C 0.000								C 2.439143026 5.519454865 6.657343518 XXXX 1 xx C 0.000									C 2.437077765 8.325502228 6.650313597 XXXX 1 xx C 0.000									C 1.221240464 7.623598962 6.652296662 XXXX 1 xx C 0.000									C 0.004384814 4.125385147 6.653885875 XXXX 1 xx C 0.000
C 2.431923339 5.511229359 6.674368140 XXXX 1 xx C 0.000									C 3.648842071 7.618383355 6.667999658 XXXX 1 xx C 0.000								C 0.009808669 4.115758852 6.657552868 XXXX 1 xx C 0.000									C 0.007481464 4.117317455 6.650314526 XXXX 1 xx C 0.000									C 3.650853292 7.623586857 6.652347947 XXXX 1 xx C 0.000									C 3.648703004 2.021201889 6.653927166 XXXX 1 xx C 0.000
C 1.216977843 3.407129619 6.675168200 XXXX 1 xx C 0.000									C 1.219150942 7.618381766 6.668082617 XXXX 1 xx C 0.000								C 2.439325164 8.323749111 6.657614299 XXXX 1 xx C 0.000									C 1.222274760 6.221366011 6.650340723 XXXX 1 xx C 0.000									C 2.436396737 5.519468690 6.655381758 XXXX 1 xx C 0.000									C 1.219229770 2.021199882 6.653938337 XXXX 1 xx C 0.000
C 3.646665711 3.407161062 6.675185357 XXXX 1 xx C 0.000									C 3.649046086 6.214535259 6.668308892 XXXX 1 xx C 0.000								C 2.439319355 4.115674148 6.657853940 XXXX 1 xx C 0.000									C 3.651899678 6.221370533 6.650357064 XXXX 1 xx C 0.000									C 0.006828896 5.519481682 6.655764892 XXXX 1 xx C 0.000									C 3.648794135 6.229426253 6.653986472 XXXX 1 xx C 0.000
C 0.002338559 4.107441781 6.676043526 XXXX 1 xx C 0.000									C 1.219318757 6.214550700 6.668417453 XXXX 1 xx C 0.000								C 3.654120644 6.219595869 6.658249261 XXXX 1 xx C 0.000									C 2.437066341 4.117299739 6.650366911 XXXX 1 xx C 0.000									C 1.221606656 6.219701433 6.656628177 XXXX 1 xx C 0.000									C 1.219153367 6.229429754 6.653987218 XXXX 1 xx C 0.000
C 2.431809560 4.107280557 6.676183993 XXXX 1 xx C 0.000									C 2.433997828 8.318460440 6.669211906 XXXX 1 xx C 0.000								C 1.224423293 6.219645087 6.658285451 XXXX 1 xx C 0.000									C 0.007487885 8.325498049 6.650389652 XXXX 1 xx C 0.000									C 3.651196556 6.219718640 6.656679827 XXXX 1 xx C 0.000									C 2.434001575 8.333439420 6.654129288 XXXX 1 xx C 0.000
C 4.855815868 0.081283924 9.910367865 XXXX 1 xx C 0.000									C 4.857126613 4.284425105 9.905357714 XXXX 1 xx C 0.000								C 3.640670948 2.165502745 9.837850155 XXXX 1 xx C 0.000									C 4.853839807 4.271359641 9.804896649 XXXX 1 xx C 0.000									C 1.210661973 2.170637066 9.771125093 XXXX 1 xx C 0.000									C 1.212284091 6.358936988 9.771983371 XXXX 1 xx C 0.000
C 2.426140908 0.081184367 9.914397605 XXXX 1 xx C 0.000									C 4.857174708 2.879849241 9.908453106 XXXX 1 xx C 0.000								C 1.207504846 2.165570839 9.838491756 XXXX 1 xx C 0.000									C 2.424265808 0.063118331 9.805038884 XXXX 1 xx C 0.000									C 3.638456100 2.170604795 9.771162638 XXXX 1 xx C 0.000									C 3.641905833 2.150602624 9.771984542 XXXX 1 xx C 0.000
C 3.641079137 0.779871431 9.915869533 XXXX 1 xx C 0.000									C 3.643695096 2.180204532 9.915116446 XXXX 1 xx C 0.000								C 3.640407850 0.761073856 9.840323750 XXXX 1 xx C 0.000									C 1.208190741 6.373034569 9.806234861 XXXX 1 xx C 0.000									C 2.424482338 2.868991114 9.776738368 XXXX 1 xx C 0.000									C 3.642924037 6.358921631 9.772103040 XXXX 1 xx C 0.000
C 1.211125957 0.779846371 9.916067185 XXXX 1 xx C 0.000									C 1.211504348 2.180353062 9.915292562 XXXX 1 xx C 0.000								C 4.853831853 2.865231315 9.840332496 XXXX 1 xx C 0.000									C 3.637746155 2.164821613 9.806275115 XXXX 1 xx C 0.000									C 1.210463940 0.766501783 9.789076680 XXXX 1 xx C 0.000									C 1.213247881 2.150578811 9.772111830 XXXX 1 xx C 0.000
C 4.856115823 7.094048368 9.922013103 XXXX 1 xx C 0.000									C 4.857412800 0.077177267 9.916531231 XXXX 1 xx C 0.000								C 1.207940000 0.761397088 9.840645148 XXXX 1 xx C 0.000									C 1.210641962 2.164865131 9.806699954 XXXX 1 xx C 0.000									C 3.638648960 0.766463800 9.789565473 XXXX 1 xx C 0.000									C 4.857131824 4.255658652 9.772404873 XXXX 1 xx C 0.000
C 2.426425166 7.093710371 9.926276062 XXXX 1 xx C 0.000									C 4.857520758 7.088543762 9.917199417 XXXX 1 xx C 0.000								C 4.853680977 0.061616552 9.843004145 XXXX 1 xx C 0.000									C 3.640228705 6.373073964 9.806729238 XXXX 1 xx C 0.000									C 4.854041507 2.870059442 9.799966480 XXXX 1 xx C 0.000									C 2.427629046 0.047625083 9.772420318 XXXX 1 xx C 0.000
C 3.642143066 2.183676881 9.931558342 XXXX 1 xx C 0.000									C 1.210457898 4.984601212 9.917681815 XXXX 1 xx C 0.000								C 4.854007111 4.269394727 9.851566172 XXXX 1 xx C 0.000									C 1.208341314 4.969731707 9.807118283 XXXX 1 xx C 0.000									C 2.424464665 0.065675749 9.805547657 XXXX 1 xx C 0.000									C 3.642779071 4.954791921 9.774454640 XXXX 1 xx C 0.000
C 1.210869153 2.183662587 9.931835075 XXXX 1 xx C 0.000									C 3.644927045 4.984659084 9.917785102 XXXX 1 xx C 0.000								C 2.423826909 0.063495649 9.852935539 XXXX 1 xx C 0.000									C 3.637958123 0.761472645 9.807213383 XXXX 1 xx C 0.000									C 4.854243091 0.067392051 9.820644686 XXXX 1 xx C 0.000									C 1.213092709 0.746557833 9.774480233 XXXX 1 xx C 0.000
C 3.641595734 6.395529822 9.934850821 XXXX 1 xx C 0.000									C 3.643617951 0.776461648 9.920928593 XXXX 1 xx C 0.000								C 2.424295297 2.863716343 9.855991840 XXXX 1 xx C 0.000									C 4.853915696 7.072025110 9.807549161 XXXX 1 xx C 0.000									C 2.423837564 4.273014443 9.832267459 XXXX 1 xx C 0.000									C 3.641931559 0.746513962 9.774496252 XXXX 1 xx C 0.000
C 1.211221923 6.395563447 9.935420694 XXXX 1 xx C 0.000									C 1.211984467 0.776556068 9.921193217 XXXX 1 xx C 0.000								C 4.854307448 7.073569917 9.857929975 XXXX 1 xx C 0.000									C 2.424230040 2.863816168 9.807590910 XXXX 1 xx C 0.000									C 4.853515899 4.274759859 9.833231015 XXXX 1 xx C 0.000									C 1.212455421 4.954749201 9.774559368 XXXX 1 xx C 0.000
C 4.856098097 2.884171102 9.941535761 XXXX 1 xx C 0.000									C 1.210115208 6.387847474 9.925772347 XXXX 1 xx C 0.000								C 1.208262225 4.969283699 9.864449552 XXXX 1 xx C 0.000									C 3.640175305 4.969680649 9.807605863 XXXX 1 xx C 0.000									C 2.423905790 7.077194450 9.846197816 XXXX 1 xx C 0.000									C 2.427590144 2.850001899 9.774672211 XXXX 1 xx C 0.000
C 4.856254531 4.288978898 9.953958471 XXXX 1 xx C 0.000									C 3.645644048 6.387903898 9.926011929 XXXX 1 xx C 0.000								C 3.641697569 4.969251298 9.864847326 XXXX 1 xx C 0.000									C 1.210576300 0.761516045 9.807671454 XXXX 1 xx C 0.000									C 1.208328464 4.973673359 9.853592810 XXXX 1 xx C 0.000									C 4.857220929 7.057911400 9.774681615 XXXX 1 xx C 0.000
C 2.426432357 2.881354944 9.956401364 XXXX 1 xx C 0.000									C 2.427614869 2.878038447 9.929580271 XXXX 1 xx C 0.000								C 1.207622650 6.373206229 9.868095117 XXXX 1 xx C 0.000									C 4.853923022 0.061518214 9.814832439 XXXX 1 xx C 0.000									C 3.639251068 4.973849133 9.854556948 XXXX 1 xx C 0.000									C 4.856966051 0.046807482 9.778969518 XXXX 1 xx C 0.000
C 3.643635411 4.991207630 9.963293231 XXXX 1 xx C 0.000									C 2.427681375 4.285185420 9.933141743 XXXX 1 xx C 0.000								C 3.641756817 6.373081217 9.868456400 XXXX 1 xx C 0.000									C 2.424282901 4.269695675 9.814833331 XXXX 1 xx C 0.000									C 1.209963461 6.378279222 9.862334933 XXXX 1 xx C 0.000									C 2.427476415 4.254951945 9.779002480 XXXX 1 xx C 0.000
C 1.209317233 4.991252221 9.963978065 XXXX 1 xx C 0.000									C 2.427789792 0.079975542 9.935763018 XXXX 1 xx C 0.000								C 2.424811096 4.270331946 9.869309207 XXXX 1 xx C 0.000									C 4.853894323 2.865113124 9.820520580 XXXX 1 xx C 0.000									C 3.637781214 6.378386495 9.862478090 XXXX 1 xx C 0.000									C 2.427570493 7.058264197 9.783614871 XXXX 1 xx C 0.000
C 2.426551909 4.289361237 9.983194732 XXXX 1 xx C 0.000									C 2.427856132 7.088589304 9.958217436 XXXX 1 xx C 0.000								C 2.424469312 7.073205295 9.885403241 XXXX 1 xx C 0.000									C 2.424356719 7.073300489 9.820570707 XXXX 1 xx C 0.000									C 4.853758798 7.077368926 9.866109227 XXXX 1 xx C 0.000									C 4.857271893 2.850299704 9.783671346 XXXX 1 xx C 0.000
Ag 2.422414588 4.216176796 12.926222873 XXXX 1 xx Ag 0.000									Ag 2.447589431 7.030523893 12.878079518 XXXX 1 xx Ag 0.000								Ag 2.464994259 7.022296571 12.873014470 XXXX 1 xx Ag 0.000									Ag 2.456442662 7.019521584 12.875567663 XXXX 1 xx Ag 0.000									Ag 0.029662507 2.833896720 12.871924469 XXXX 1 xx Ag 0.000									Ag 2.458363202 7.022631023 12.835191397 XXXX 1 xx Ag 0.000
Ag 4.052443635 7.021614983 15.159804174 XXXX 1 xx Ag 0.000									Ag 2.446040395 4.185898129 12.891917691 XXXX 1 xx Ag 0.000								Ag 2.465447483 4.210329800 12.883373708 XXXX 1 xx Ag 0.000									Ag 0.026846560 2.811350016 12.875576158 XXXX 1 xx Ag 0.000									Ag 2.458451495 4.285482318 12.888591983 XXXX 1 xx Ag 0.000									Ag 0.028775013 2.814456345 12.835202346 XXXX 1 xx Ag 0.000
Ag 4.052671160 1.397547058 15.160330290 XXXX 1 xx Ag 0.000									Ag 4.052359694 1.405027239 15.136488112 XXXX 1 xx Ag 0.000								Ag 2.474023342 1.410614778 12.907452597 XXXX 1 xx Ag 0.000									Ag 2.456516506 4.215782365 12.879367857 XXXX 1 xx Ag 0.000									Ag 2.459563708 1.375423107 12.890651646 XXXX 1 xx Ag 0.000									Ag 2.458257467 4.216623674 12.839673396 XXXX 1 xx Ag 0.000
Ag 1.622127616 0.001643568 15.167655218 XXXX 1 xx Ag 0.000									Ag 4.081074728 7.029636261 15.155383527 XXXX 1 xx Ag 0.000								Ag 4.077361677 7.019019094 15.178724628 XXXX 1 xx Ag 0.000									Ag 0.026940688 0.007622803 12.879377759 XXXX 1 xx Ag 0.000									Ag 0.030780690 8.341838034 12.892002995 XXXX 1 xx Ag 0.000									Ag 0.028659721 0.008455308 12.839674698 XXXX 1 xx Ag 0.000
Ag 4.084242954 4.209037214 15.167997611 XXXX 1 xx Ag 0.000									Ag 4.082875334 4.196952385 15.163148148 XXXX 1 xx Ag 0.000								Ag 1.631412552 5.617526524 15.183995930 XXXX 1 xx Ag 0.000									Ag 1.637349326 5.620758180 15.223405249 XXXX 1 xx Ag 0.000									Ag 1.619910048 5.638231988 15.197579990 XXXX 1 xx Ag 0.000									Ag 0.028281474 5.618829533 12.865266201 XXXX 1 xx Ag 0.000
Ag 1.629531873 2.793884986 15.189797302 XXXX 1 xx Ag 0.000									Ag 1.632924580 5.613630473 15.170642835 XXXX 1 xx Ag 0.000								Ag 4.078311159 4.213624359 15.185398505 XXXX 1 xx Ag 0.000									Ag 4.066942483 1.412584811 15.223410962 XXXX 1 xx Ag 0.000									Ag 4.049511421 7.000890278 15.203085337 XXXX 1 xx Ag 0.000									Ag 2.457871060 1.410649129 12.865271186 XXXX 1 xx Ag 0.000
Ag 1.628780734 5.626520690 15.193929809 XXXX 1 xx Ag 0.000									Ag 1.631941176 0.009932803 15.173410668 XXXX 1 xx Ag 0.000								Ag 1.632360766 0.002488030 15.195958602 XXXX 1 xx Ag 0.000									Ag 4.074782148 4.215726599 15.227558814 XXXX 1 xx Ag 0.000									Ag 4.076475343 4.239792649 15.232518818 XXXX 1 xx Ag 0.000									Ag 4.070685481 7.027169228 15.278160606 XXXX 1 xx Ag 0.000
Ag 0.792759945 1.399587551 17.647530881 XXXX 1 xx Ag 0.000									Ag 1.631882333 2.797944713 15.183082604 XXXX 1 xx Ag 0.000								Ag 1.632445323 2.813652031 15.200660381 XXXX 1 xx Ag 0.000									Ag 1.645195327 0.007549008 15.227574155 XXXX 1 xx Ag 0.000									Ag 1.646625883 8.396792202 15.242845973 XXXX 1 xx Ag 0.000									Ag 1.641099904 2.818991442 15.278174649 XXXX 1 xx Ag 0.000
Ag 3.226693770 0.001946231 17.648760252 XXXX 1 xx Ag 0.000									Ag 0.788509385 1.405148794 17.616689082 XXXX 1 xx Ag 0.000								Ag 4.081349822 1.408636810 15.202410429 XXXX 1 xx Ag 0.000									Ag 4.074211702 7.025752985 15.229408428 XXXX 1 xx Ag 0.000									Ag 1.655273709 2.842819935 15.260620335 XXXX 1 xx Ag 0.000									Ag 1.644091801 5.623384701 15.278230814 XXXX 1 xx Ag 0.000
Ag 0.791990175 7.021253188 17.649330553 XXXX 1 xx Ag 0.000									Ag 0.785420954 7.023375143 17.624635807 XXXX 1 xx Ag 0.000								Ag 0.774218797 7.021033777 17.629694349 XXXX 1 xx Ag 0.000									Ag 1.644621689 2.817575838 15.229419666 XXXX 1 xx Ag 0.000									Ag 4.087733290 1.381347033 15.260628956 XXXX 1 xx Ag 0.000									Ag 4.073683506 1.415209433 15.278246309 XXXX 1 xx Ag 0.000
Ag 0.790634896 4.210057792 17.682077582 XXXX 1 xx Ag 0.000									Ag 0.786868217 4.204369335 17.630133831 XXXX 1 xx Ag 0.000								Ag 0.775365745 4.217650502 17.631768352 XXXX 1 xx Ag 0.000									Ag 0.789246933 7.027123692 17.683955643 XXXX 1 xx Ag 0.000									Ag 3.216879635 5.620923506 17.681343616 XXXX 1 xx Ag 0.000									Ag 4.070909859 4.218592747 15.278616581 XXXX 1 xx Ag 0.000
Ag 3.226150536 2.807437757 17.686604912 XXXX 1 xx Ag 0.000									Ag 3.223592338 0.002804693 17.673832977 XXXX 1 xx Ag 0.000								Ag 0.777976735 1.409949945 17.638559545 XXXX 1 xx Ag 0.000									Ag 3.218837765 2.818946440 17.683957866 XXXX 1 xx Ag 0.000									Ag 0.787001011 7.013817371 17.684433913 XXXX 1 xx Ag 0.000									Ag 1.641318975 0.010416144 15.278625657 XXXX 1 xx Ag 0.000
Ag 3.225886663 5.612151117 17.686993492 XXXX 1 xx Ag 0.000									Ag 3.224650461 2.804518882 17.677492429 XXXX 1 xx Ag 0.000								Ag 3.213437161 5.616793511 17.721347534 XXXX 1 xx Ag 0.000									Ag 0.789290974 4.206386830 17.684521549 XXXX 1 xx Ag 0.000									Ag 0.786887458 4.219359143 17.705391619 XXXX 1 xx Ag 0.000									Ag 0.783890319 4.218181916 17.683747830 XXXX 1 xx Ag 0.000
Ag 2.402070353 7.022916219 20.163250630 XXXX 1 xx Ag 0.000									Ag 3.221038746 5.612078751 17.687398117 XXXX 1 xx Ag 0.000								Ag 3.215233869 0.004570075 17.726028367 XXXX 1 xx Ag 0.000									Ag 3.218885825 8.414557238 17.684529172 XXXX 1 xx Ag 0.000									Ag 3.216215073 2.836602766 17.708517974 XXXX 1 xx Ag 0.000									Ag 3.213491719 0.010003863 17.683757484 XXXX 1 xx Ag 0.000
Ag 4.831663944 2.814740585 20.163260384 XXXX 1 xx Ag 0.000									Ag 4.842716407 8.416098643 20.109575851 XXXX 1 xx Ag 0.000								Ag 3.215516879 2.811851954 17.727363035 XXXX 1 xx Ag 0.000									Ag 3.213520620 5.615705155 17.697511174 XXXX 1 xx Ag 0.000									Ag 3.215530780 8.415608029 17.708582369 XXXX 1 xx Ag 0.000									Ag 0.783843310 7.023724593 17.683810354 XXXX 1 xx Ag 0.000
Ag 2.402047468 4.217174711 20.163311141 XXXX 1 xx Ag 0.000									Ag 4.842833769 2.808684925 20.111763101 XXXX 1 xx Ag 0.000								Ag 4.834756146 5.618735891 20.157981162 XXXX 1 xx Ag 0.000									Ag 0.783934009 1.407532669 17.697527086 XXXX 1 xx Ag 0.000									Ag 0.785634287 1.384433270 17.711239539 XXXX 1 xx Ag 0.000									Ag 3.213435632 2.815552902 17.683821498 XXXX 1 xx Ag 0.000
Ag 4.831636521 0.009001481 20.163315937 XXXX 1 xx Ag 0.000									Ag 4.844374756 5.612729573 20.125004870 XXXX 1 xx Ag 0.000								Ag 4.835145745 2.813464260 20.159412214 XXXX 1 xx Ag 0.000									Ag 2.399735803 7.021921847 20.190307106 XXXX 1 xx Ag 0.000									Ag 4.836174433 2.821183185 20.184872614 XXXX 1 xx Ag 0.000									Ag 3.213611880 5.621016612 17.684072926 XXXX 1 xx Ag 0.000
Ag 2.402160622 1.411910795 20.163708342 XXXX 1 xx Ag 0.000									Ag 2.410748618 7.021102904 20.146614013 XXXX 1 xx Ag 0.000								Ag 4.834982198 0.007085604 20.160075065 XXXX 1 xx Ag 0.000									Ag 4.829325716 2.813750457 20.190309527 XXXX 1 xx Ag 0.000									Ag 2.407211508 1.397951675 20.186694519 XXXX 1 xx Ag 0.000									Ag 0.784027180 1.412873961 17.684087912 XXXX 1 xx Ag 0.000
Ag 4.831746151 5.620086346 20.163713723 XXXX 1 xx Ag 0.000									Ag 2.411491564 4.204441395 20.147358776 XXXX 1 xx Ag 0.000								Ag 2.401792422 4.216742334 20.238123040 XXXX 1 xx Ag 0.000									Ag 2.400086869 4.211444014 20.191409572 XXXX 1 xx Ag 0.000									Ag 2.403691641 4.218387952 20.203471907 XXXX 1 xx Ag 0.000									Ag 2.402070353 7.022916219 20.163250630 XXXX 1 xx Ag 0.000
end									Ag 2.410428252 1.404448115 20.253557103 XXXX 1 xx Ag 0.000								Ag 2.401697820 7.021725722 20.239116245 XXXX 1 xx Ag 0.000									Ag 4.829679109 0.003267991 20.191415677 XXXX 1 xx Ag 0.000									Ag 4.833948194 8.416147481 20.204317593 XXXX 1 xx Ag 0.000									Ag 4.831663944 2.814740585 20.163260384 XXXX 1 xx Ag 0.000
end									end								Ag 2.401888010 1.410845498 20.241494872 XXXX 1 xx Ag 0.000									Ag 4.832253134 5.616885120 20.204652083 XXXX 1 xx Ag 0.000									Ag 4.830772289 5.618626090 20.254421952 XXXX 1 xx Ag 0.000									Ag 2.402047468 4.217174711 20.163311141 XXXX 1 xx Ag 0.000
									end								end									Ag 2.402666675 1.408707698 20.204662830 XXXX 1 xx Ag 0.000									Ag 2.401447201 7.016150150 20.256258289 XXXX 1 xx Ag 0.000									Ag 4.831636521 0.009001481 20.163315937 XXXX 1 xx Ag 0.000
Ag/C nc = 4																	end									end									end									Ag 2.402160622 1.411910795 20.163708342 XXXX 1 xx Ag 0.000
!BIOSYM archive 3																										end									end									Ag 4.831746151 5.620086346 20.163713723 XXXX 1 xx Ag 0.000
PBC=ON																																												end
																																												end
!DATE January 19 20:59:16 2020
PBC 4.8592 8.4163 40.3502 90.0000 90.0000 90.0000
C 0.000000000 0.000000000 0.000000000 XXXX 1 xx C 0.000
C 2.429590000 0.000000000 0.000000000 XXXX 1 xx C 0.000
C 0.000000000 1.402725000 0.000000000 XXXX 1 xx C 0.000
C 2.429590000 1.402725000 0.000000000 XXXX 1 xx C 0.000
C 1.214795000 2.104087500 0.000000000 XXXX 1 xx C 0.000
C 3.644385000 2.104087500 0.000000000 XXXX 1 xx C 0.000
C 1.214795000 3.506812500 0.000000000 XXXX 1 xx C 0.000
C 3.644385000 3.506812500 0.000000000 XXXX 1 xx C 0.000
C 0.000000000 4.208175000 0.000000000 XXXX 1 xx C 0.000
C 2.429590000 4.208175000 0.000000000 XXXX 1 xx C 0.000
C 0.000000000 5.610900000 0.000000000 XXXX 1 xx C 0.000
C 2.429590000 5.610900000 0.000000000 XXXX 1 xx C 0.000
C 1.214795000 6.312262500 0.000000000 XXXX 1 xx C 0.000
C 3.644385000 6.312262500 0.000000000 XXXX 1 xx C 0.000
C 1.214795000 7.714987500 0.000000000 XXXX 1 xx C 0.000
C 3.644385000 7.714987500 0.000000000 XXXX 1 xx C 0.000
C 0.000000000 0.000000000 3.399996413 XXXX 1 xx C 0.000
C 2.429590000 0.000000000 3.399996413 XXXX 1 xx C 0.000
C 1.214795000 0.701362500 3.399996413 XXXX 1 xx C 0.000
C 3.644385000 0.701362500 3.399996413 XXXX 1 xx C 0.000
C 1.214795000 2.104087500 3.399996413 XXXX 1 xx C 0.000
C 3.644385000 2.104087500 3.399996413 XXXX 1 xx C 0.000
C 0.000000000 2.805450000 3.399996413 XXXX 1 xx C 0.000
C 2.429590000 2.805450000 3.399996413 XXXX 1 xx C 0.000
C 0.000000000 4.208175000 3.399996413 XXXX 1 xx C 0.000
C 2.429590000 4.208175000 3.399996413 XXXX 1 xx C 0.000
C 1.214795000 4.909537500 3.399996413 XXXX 1 xx C 0.000
C 3.644385000 4.909537500 3.399996413 XXXX 1 xx C 0.000
C 1.214795000 6.312262500 3.399996413 XXXX 1 xx C 0.000
C 3.644385000 6.312262500 3.399996413 XXXX 1 xx C 0.000
C 0.000000000 7.013625000 3.399996413 XXXX 1 xx C 0.000
C 2.429590000 7.013625000 3.399996413 XXXX 1 xx C 0.000
C 3.649047846 3.410312284 6.666193654 XXXX 1 xx C 0.000
C 1.219380473 3.410353460 6.666198588 XXXX 1 xx C 0.000
C 0.004669492 1.306227673 6.666212181 XXXX 1 xx C 0.000
C 0.004639790 4.110498012 6.666391741 XXXX 1 xx C 0.000
C 0.004669097 5.514278646 6.666393427 XXXX 1 xx C 0.000
C 3.649074165 2.006268117 6.667162072 XXXX 1 xx C 0.000
C 1.219407943 2.006324989 6.667192013 XXXX 1 xx C 0.000
C 2.434173244 1.306226707 6.667512205 XXXX 1 xx C 0.000
C 2.434189862 4.110418307 6.667620055 XXXX 1 xx C 0.000
C 2.434104957 5.514288775 6.667800913 XXXX 1 xx C 0.000
C 0.004493577 8.318663085 6.667893069 XXXX 1 xx C 0.000
C 3.648842071 7.618383355 6.667999658 XXXX 1 xx C 0.000
C 1.219150942 7.618381766 6.668082617 XXXX 1 xx C 0.000
C 3.649046086 6.214535259 6.668308892 XXXX 1 xx C 0.000
C 1.219318757 6.214550700 6.668417453 XXXX 1 xx C 0.000
C 2.433997828 8.318460440 6.669211906 XXXX 1 xx C 0.000
C 4.857126613 4.284425105 9.905357714 XXXX 1 xx C 0.000
C 4.857174708 2.879849241 9.908453106 XXXX 1 xx C 0.000
C 3.643695096 2.180204532 9.915116446 XXXX 1 xx C 0.000
C 1.211504348 2.180353062 9.915292562 XXXX 1 xx C 0.000
C 4.857412800 0.077177267 9.916531231 XXXX 1 xx C 0.000
C 4.857520758 7.088543762 9.917199417 XXXX 1 xx C 0.000
C 1.210457898 4.984601212 9.917681815 XXXX 1 xx C 0.000
C 3.644927045 4.984659084 9.917785102 XXXX 1 xx C 0.000
C 3.643617951 0.776461648 9.920928593 XXXX 1 xx C 0.000
C 1.211984467 0.776556068 9.921193217 XXXX 1 xx C 0.000
C 1.210115208 6.387847474 9.925772347 XXXX 1 xx C 0.000
C 3.645644048 6.387903898 9.926011929 XXXX 1 xx C 0.000
C 2.427614869 2.878038447 9.929580271 XXXX 1 xx C 0.000
C 2.427681375 4.285185420 9.933141743 XXXX 1 xx C 0.000
C 2.427789792 0.079975542 9.935763018 XXXX 1 xx C 0.000
C 2.427856132 7.088589304 9.958217436 XXXX 1 xx C 0.000
Ag 2.447589431 7.030523893 12.878079518 XXXX 1 xx Ag 0.000
Ag 2.446040395 4.185898129 12.891917691 XXXX 1 xx Ag 0.000
Ag 4.052359694 1.405027239 15.136488112 XXXX 1 xx Ag 0.000
Ag 4.081074728 7.029636261 15.155383527 XXXX 1 xx Ag 0.000
Ag 4.082875334 4.196952385 15.163148148 XXXX 1 xx Ag 0.000
Ag 1.632924580 5.613630473 15.170642835 XXXX 1 xx Ag 0.000
Ag 1.631941176 0.009932803 15.173410668 XXXX 1 xx Ag 0.000
Ag 1.631882333 2.797944713 15.183082604 XXXX 1 xx Ag 0.000
Ag 0.788509385 1.405148794 17.616689082 XXXX 1 xx Ag 0.000
Ag 0.785420954 7.023375143 17.624635807 XXXX 1 xx Ag 0.000
Ag 0.786868217 4.204369335 17.630133831 XXXX 1 xx Ag 0.000
Ag 3.223592338 0.002804693 17.673832977 XXXX 1 xx Ag 0.000
Ag 3.224650461 2.804518882 17.677492429 XXXX 1 xx Ag 0.000
Ag 3.221038746 5.612078751 17.687398117 XXXX 1 xx Ag 0.000
Ag 4.842716407 8.416098643 20.109575851 XXXX 1 xx Ag 0.000
Ag 4.842833769 2.808684925 20.111763101 XXXX 1 xx Ag 0.000
Ag 4.844374756 5.612729573 20.125004870 XXXX 1 xx Ag 0.000
Ag 2.410748618 7.021102904 20.146614013 XXXX 1 xx Ag 0.000
Ag 2.411491564 4.204441395 20.147358776 XXXX 1 xx Ag 0.000
Ag 2.410428252 1.404448115 20.253557103 XXXX 1 xx Ag 0.000
end
end

## Sheet: Figure 1b & Figure S4
Ag/Au nc = 3									Ag/Au nc = 4									Ag/Au nc = 5									Ag/Au nc = 6									Ag/Au nc = 7									Ag/Au nc = 9
!BIOSYM archive 3									!BIOSYM archive 3									!BIOSYM archive 3									!BIOSYM archive 3									!BIOSYM archive 3									!BIOSYM archive 3
PBC=ON									PBC=ON									PBC=ON									PBC=ON									PBC=ON									PBC=ON
!DATE January 19 20:59:22 2020									!DATE January 19 20:59:22 2020									!DATE January 19 20:59:25 2020									!DATE January 19 20:59:25 2020									!DATE January 19 20:59:26 2020									!DATE January 19 20:59:27 2020
PBC 8.8399 8.8399 38.6413 90.0000 90.0000 120.0056									PBC 8.8399 8.8399 38.6413 90.0000 90.0000 120.0056									PBC 8.8399 8.8399 38.6413 90.0000 90.0000 120.0056									PBC 8.8399 8.8399 38.6413 90.0000 90.0000 120.0056									PBC 8.8399 8.8399 38.6413 90.0000 90.0000 120.0056									PBC 8.8399 8.8399 38.6413 90.0000 90.0000 120.0056
Ag -0.000499539 5.103407899 9.599227475 XXXX 1 xx Ag 0.000									Ag 1.478801350 2.543513864 9.603184200 XXXX 1 xx Ag 0.000									Ag 2.947625497 0.000582479 9.613972215 XXXX 1 xx Ag 0.000									Ag -1.473557818 2.551708070 9.620876043 XXXX 1 xx Ag 0.000									Ag -1.519381514 7.628941243 9.620662884 XXXX 1 xx Ag 0.000									Ag 1.473060492 2.551703683 9.631964138 XXXX 1 xx Ag 0.000
Ag -1.460623201 4.260397559 11.988229667 XXXX 1 xx Ag 0.000									Ag -0.004717589 5.112478475 9.603184449 XXXX 1 xx Ag 0.000									Ag 1.474065757 2.552286143 9.613972292 XXXX 1 xx Ag 0.000									Ag 2.946122952 5.103412206 9.620876115 XXXX 1 xx Ag 0.000									Ag -0.045821961 5.077237722 9.620662976 XXXX 1 xx Ag 0.000									Ag 2.946619467 0.000000093 9.631964204 XXXX 1 xx Ag 0.000
Ag -0.000658088 6.789416032 11.988229835 XXXX 1 xx Ag 0.000									Ag 1.459381099 4.245040393 11.964246683 XXXX 1 xx Ag 0.000									Ag 0.000506209 5.103989882 9.613972298 XXXX 1 xx Ag 0.000									Ag 5.892738188 5.103403940 9.620876188 XXXX 1 xx Ag 0.000									Ag 1.427736736 2.525533311 9.620663276 XXXX 1 xx Ag 0.000									Ag 7.366300103 2.551703837 9.631964513 XXXX 1 xx Ag 0.000
Ag 1.459787342 4.260405729 11.988232637 XXXX 1 xx Ag 0.000									Ag 0.019634299 1.688949178 11.994713567 XXXX 1 xx Ag 0.000									Ag 0.000375754 6.805142145 11.973139249 XXXX 1 xx Ag 0.000									Ag 2.946622049 0.000004416 9.620876212 XXXX 1 xx Ag 0.000									Ag 4.467284624 2.579191151 9.625215173 XXXX 1 xx Ag 0.000									Ag -0.000000004 0.000000052 9.631964518 XXXX 1 xx Ag 0.000
Ag 2.953732225 6.809032049 12.032395236 XXXX 1 xx Ag 0.000									Ag -1.474385672 4.276067670 11.994717343 XXXX 1 xx Ag 0.000									Ag 1.473934809 4.253438452 11.973139296 XXXX 1 xx Ag 0.000									Ag 1.472558779 7.655107144 9.620876287 XXXX 1 xx Ag 0.000									Ag 2.993725549 5.130895064 9.625215410 XXXX 1 xx Ag 0.000									Ag 5.893239608 0.000000373 9.631964558 XXXX 1 xx Ag 0.000
Ag -0.000163750 1.692156171 12.032395712 XXXX 1 xx Ag 0.000									Ag 0.012877438 6.790403950 11.998110008 XXXX 1 xx Ag 0.000									Ag 2.947494420 1.701734570 11.973139549 XXXX 1 xx Ag 0.000									Ag 1.473057414 2.551699932 9.620876430 XXXX 1 xx Ag 0.000									Ag 5.940843932 0.027487799 9.625215591 XXXX 1 xx Ag 0.000									Ag 5.892740816 5.103407770 9.631964669 XXXX 1 xx Ag 0.000
Ag -2.955065285 6.809035134 12.032401167 XXXX 1 xx Ag 0.000									Ag 2.940968490 1.719923909 11.998113639 XXXX 1 xx Ag 0.000									Ag -2.942156530 6.807500458 11.997753998 XXXX 1 xx Ag 0.000									Ag 1.474114039 4.252135514 11.984302883 XXXX 1 xx Ag 0.000									Ag 1.467141369 4.249519352 11.986708736 XXXX 1 xx Ag 0.000									Ag -0.000499245 5.103407718 9.631964719 XXXX 1 xx Ag 0.000
Ag 5.886459472 1.704954239 12.043959022 XXXX 1 xx Ag 0.000									Ag -2.957963852 6.798381931 12.029441408 XXXX 1 xx Ag 0.000									Ag 0.004962202 1.704093030 11.997753999 XXXX 1 xx Ag 0.000									Ag 5.894293620 1.700431407 11.984302889 XXXX 1 xx Ag 0.000									Ag 2.940700835 1.697815607 11.986708835 XXXX 1 xx Ag 0.000									Ag 2.946121256 5.103407578 9.631964755 XXXX 1 xx Ag 0.000
Ag 2.953064822 1.704951265 12.043963983 XXXX 1 xx Ag 0.000									Ag 2.945454151 6.820073632 12.044768407 XXXX 1 xx Ag 0.000									Ag -1.468597334 4.255796677 11.997754501 XXXX 1 xx Ag 0.000									Ag -2.946065734 6.803839342 11.984303077 XXXX 1 xx Ag 0.000									Ag -0.006417897 6.801223127 11.986708966 XXXX 1 xx Ag 0.000									Ag 4.419680295 2.551704020 9.631964818 XXXX 1 xx Ag 0.000
Ag 4.419516292 4.245207290 12.043964362 XXXX 1 xx Ag 0.000									Ag 4.432721336 4.244644316 12.044771744 XXXX 1 xx Ag 0.000									Ag 5.895211042 1.702372079 12.058756185 XXXX 1 xx Ag 0.000									Ag -1.474943801 4.252137408 11.984303162 XXXX 1 xx Ag 0.000									Ag -2.954921147 6.800136687 11.998523590 XXXX 1 xx Ag 0.000									Ag 4.419514440 4.252839493 12.025430030 XXXX 1 xx Ag 0.000
Ag 1.473226864 0.850567921 14.435413803 XXXX 1 xx Ag 0.000									Ag 5.882916725 1.695276058 12.058044150 XXXX 1 xx Ag 0.000									Ag 2.948092717 6.805779829 12.058756630 XXXX 1 xx Ag 0.000									Ag 4.419512790 4.254245488 11.984303182 XXXX 1 xx Ag 0.000									Ag -1.481361753 4.248432990 11.998523767 XXXX 1 xx Ag 0.000									Ag -0.000664791 6.804543231 12.025430087 XXXX 1 xx Ag 0.000
Ag 4.419846864 0.850567921 14.435413803 XXXX 1 xx Ag 0.000									Ag 1.473226864 0.850567921 14.435413803 XXXX 1 xx Ag 0.000									Ag 4.421651835 4.254076142 12.058756653 XXXX 1 xx Ag 0.000									Ag 2.945235502 1.700433878 11.984303564 XXXX 1 xx Ag 0.000									Ag -0.007802483 1.696729222 11.998523988 XXXX 1 xx Ag 0.000									Ag 5.893073802 1.701135757 12.025430332 XXXX 1 xx Ag 0.000
Ag 7.366466864 0.850567921 14.435413803 XXXX 1 xx Ag 0.000									Ag 4.419846864 0.850567921 14.435413803 XXXX 1 xx Ag 0.000									Ag 1.473226864 0.850567921 14.435413803 XXXX 1 xx Ag 0.000									Ag -0.000666645 6.805949032 11.984303638 XXXX 1 xx Ag 0.000									Ag 5.905415928 1.708257980 12.002288649 XXXX 1 xx Ag 0.000									Ag 2.946453918 1.701135785 12.025430364 XXXX 1 xx Ag 0.000
Ag -0.000332542 3.402271685 14.435413803 XXXX 1 xx Ag 0.000									Ag 7.366466864 0.850567921 14.435413803 XXXX 1 xx Ag 0.000									Ag 4.419846864 0.850567921 14.435413803 XXXX 1 xx Ag 0.000									Ag 2.944736685 6.803841610 11.984303807 XXXX 1 xx Ag 0.000									Ag 2.958297013 6.811665162 12.002288772 XXXX 1 xx Ag 0.000									Ag -1.473725412 4.252839443 12.025430393 XXXX 1 xx Ag 0.000
Ag 2.946287458 3.402271685 14.435413803 XXXX 1 xx Ag 0.000									Ag -0.000332542 3.402271685 14.435413803 XXXX 1 xx Ag 0.000									Ag 7.366466864 0.850567921 14.435413803 XXXX 1 xx Ag 0.000									Ag -0.000167269 1.702541905 11.984303880 XXXX 1 xx Ag 0.000									Ag 4.431856462 4.259961747 12.002288790 XXXX 1 xx Ag 0.000									Ag -0.000166037 1.701135744 12.025430585 XXXX 1 xx Ag 0.000
Ag 5.892907458 3.402271685 14.435413803 XXXX 1 xx Ag 0.000									Ag 2.946287458 3.402271685 14.435413803 XXXX 1 xx Ag 0.000									Ag -0.000332542 3.402271685 14.435413803 XXXX 1 xx Ag 0.000									Ag 1.473226864 0.850567921 14.435413803 XXXX 1 xx Ag 0.000									Ag 1.473226864 0.850567921 14.435413803 XXXX 1 xx Ag 0.000									Ag -2.947285068 6.804543493 12.025430615 XXXX 1 xx Ag 0.000
Ag -1.473891949 5.953975450 14.435413803 XXXX 1 xx Ag 0.000									Ag 5.892907458 3.402271685 14.435413803 XXXX 1 xx Ag 0.000									Ag 2.946287458 3.402271685 14.435413803 XXXX 1 xx Ag 0.000									Ag 4.419846864 0.850567921 14.435413803 XXXX 1 xx Ag 0.000									Ag 4.419846864 0.850567921 14.435413803 XXXX 1 xx Ag 0.000									Ag 2.945955050 6.804543301 12.025430649 XXXX 1 xx Ag 0.000
Ag 1.472728051 5.953975450 14.435413803 XXXX 1 xx Ag 0.000									Ag -1.473891949 5.953975450 14.435413803 XXXX 1 xx Ag 0.000									Ag 5.892907458 3.402271685 14.435413803 XXXX 1 xx Ag 0.000									Ag 7.366466864 0.850567921 14.435413803 XXXX 1 xx Ag 0.000									Ag 7.366466864 0.850567921 14.435413803 XXXX 1 xx Ag 0.000									Ag 1.472894448 4.252839623 12.025430810 XXXX 1 xx Ag 0.000
Ag 4.419348051 5.953975450 14.435413803 XXXX 1 xx Ag 0.000									Ag 1.472728051 5.953975450 14.435413803 XXXX 1 xx Ag 0.000									Ag -1.473891949 5.953975450 14.435413803 XXXX 1 xx Ag 0.000									Ag -0.000332542 3.402271685 14.435413803 XXXX 1 xx Ag 0.000									Ag -0.000332542 3.402271685 14.435413803 XXXX 1 xx Ag 0.000									Ag 1.473226864 0.850567921 14.435413803 XXXX 1 xx Ag 0.000
Ag 0.000000000 0.000000000 16.841316104 XXXX 1 xx Ag 0.000									Ag 4.419348051 5.953975450 14.435413803 XXXX 1 xx Ag 0.000									Ag 1.472728051 5.953975450 14.435413803 XXXX 1 xx Ag 0.000									Ag 2.946287458 3.402271685 14.435413803 XXXX 1 xx Ag 0.000									Ag 2.946287458 3.402271685 14.435413803 XXXX 1 xx Ag 0.000									Ag 4.419846864 0.850567921 14.435413803 XXXX 1 xx Ag 0.000
Ag 2.946620000 0.000000000 16.841316104 XXXX 1 xx Ag 0.000									Ag 0.000000000 0.000000000 16.841316104 XXXX 1 xx Ag 0.000									Ag 4.419348051 5.953975450 14.435413803 XXXX 1 xx Ag 0.000									Ag 5.892907458 3.402271685 14.435413803 XXXX 1 xx Ag 0.000									Ag 5.892907458 3.402271685 14.435413803 XXXX 1 xx Ag 0.000									Ag 7.366466864 0.850567921 14.435413803 XXXX 1 xx Ag 0.000
Ag 5.893240000 0.000000000 16.841316104 XXXX 1 xx Ag 0.000									Ag 2.946620000 0.000000000 16.841316104 XXXX 1 xx Ag 0.000									Ag 0.000000000 0.000000000 16.841316104 XXXX 1 xx Ag 0.000									Ag -1.473891949 5.953975450 14.435413803 XXXX 1 xx Ag 0.000									Ag -1.473891949 5.953975450 14.435413803 XXXX 1 xx Ag 0.000									Ag -0.000332542 3.402271685 14.435413803 XXXX 1 xx Ag 0.000
Ag -1.473559407 2.551703764 16.841316104 XXXX 1 xx Ag 0.000									Ag 5.893240000 0.000000000 16.841316104 XXXX 1 xx Ag 0.000									Ag 2.946620000 0.000000000 16.841316104 XXXX 1 xx Ag 0.000									Ag 1.472728051 5.953975450 14.435413803 XXXX 1 xx Ag 0.000									Ag 1.472728051 5.953975450 14.435413803 XXXX 1 xx Ag 0.000									Ag 2.946287458 3.402271685 14.435413803 XXXX 1 xx Ag 0.000
Ag 1.473060593 2.551703764 16.841316104 XXXX 1 xx Ag 0.000									Ag -1.473559407 2.551703764 16.841316104 XXXX 1 xx Ag 0.000									Ag 5.893240000 0.000000000 16.841316104 XXXX 1 xx Ag 0.000									Ag 4.419348051 5.953975450 14.435413803 XXXX 1 xx Ag 0.000									Ag 4.419348051 5.953975450 14.435413803 XXXX 1 xx Ag 0.000									Ag 5.892907458 3.402271685 14.435413803 XXXX 1 xx Ag 0.000
Ag 4.419680593 2.551703764 16.841316104 XXXX 1 xx Ag 0.000									Ag 1.473060593 2.551703764 16.841316104 XXXX 1 xx Ag 0.000									Ag -1.473559407 2.551703764 16.841316104 XXXX 1 xx Ag 0.000									Ag 0.000000000 0.000000000 16.841316104 XXXX 1 xx Ag 0.000									Ag 0.000000000 0.000000000 16.841316104 XXXX 1 xx Ag 0.000									Ag -1.473891949 5.953975450 14.435413803 XXXX 1 xx Ag 0.000
Ag -2.947118813 5.103407528 16.841316104 XXXX 1 xx Ag 0.000									Ag 4.419680593 2.551703764 16.841316104 XXXX 1 xx Ag 0.000									Ag 1.473060593 2.551703764 16.841316104 XXXX 1 xx Ag 0.000									Ag 2.946620000 0.000000000 16.841316104 XXXX 1 xx Ag 0.000									Ag 2.946620000 0.000000000 16.841316104 XXXX 1 xx Ag 0.000									Ag 1.472728051 5.953975450 14.435413803 XXXX 1 xx Ag 0.000
Ag -0.000498813 5.103407528 16.841316104 XXXX 1 xx Ag 0.000									Ag -2.947118813 5.103407528 16.841316104 XXXX 1 xx Ag 0.000									Ag 4.419680593 2.551703764 16.841316104 XXXX 1 xx Ag 0.000									Ag 5.893240000 0.000000000 16.841316104 XXXX 1 xx Ag 0.000									Ag 5.893240000 0.000000000 16.841316104 XXXX 1 xx Ag 0.000									Ag 4.419348051 5.953975450 14.435413803 XXXX 1 xx Ag 0.000
Ag 2.946121187 5.103407528 16.841316104 XXXX 1 xx Ag 0.000									Ag -0.000498813 5.103407528 16.841316104 XXXX 1 xx Ag 0.000									Ag -2.947118813 5.103407528 16.841316104 XXXX 1 xx Ag 0.000									Ag -1.473559407 2.551703764 16.841316104 XXXX 1 xx Ag 0.000									Ag -1.473559407 2.551703764 16.841316104 XXXX 1 xx Ag 0.000									Ag 0.000000000 0.000000000 16.841316104 XXXX 1 xx Ag 0.000
Au 1.473226864 0.850567921 0.000000000 XXXX 1 xx Au 0.000									Ag 2.946121187 5.103407528 16.841316104 XXXX 1 xx Ag 0.000									Ag -0.000498813 5.103407528 16.841316104 XXXX 1 xx Ag 0.000									Ag 1.473060593 2.551703764 16.841316104 XXXX 1 xx Ag 0.000									Ag 1.473060593 2.551703764 16.841316104 XXXX 1 xx Ag 0.000									Ag 2.946620000 0.000000000 16.841316104 XXXX 1 xx Ag 0.000
Au 4.419846864 0.850567921 0.000000000 XXXX 1 xx Au 0.000									Au 1.473226864 0.850567921 0.000000000 XXXX 1 xx Au 0.000									Ag 2.946121187 5.103407528 16.841316104 XXXX 1 xx Ag 0.000									Ag 4.419680593 2.551703764 16.841316104 XXXX 1 xx Ag 0.000									Ag 4.419680593 2.551703764 16.841316104 XXXX 1 xx Ag 0.000									Ag 5.893240000 0.000000000 16.841316104 XXXX 1 xx Ag 0.000
Au 7.366466864 0.850567921 0.000000000 XXXX 1 xx Au 0.000									Au 4.419846864 0.850567921 0.000000000 XXXX 1 xx Au 0.000									Au 1.473226864 0.850567921 0.000000000 XXXX 1 xx Au 0.000									Ag -2.947118813 5.103407528 16.841316104 XXXX 1 xx Ag 0.000									Ag -2.947118813 5.103407528 16.841316104 XXXX 1 xx Ag 0.000									Ag -1.473559407 2.551703764 16.841316104 XXXX 1 xx Ag 0.000
Au -0.000332542 3.402271685 0.000000000 XXXX 1 xx Au 0.000									Au 7.366466864 0.850567921 0.000000000 XXXX 1 xx Au 0.000									Au 4.419846864 0.850567921 0.000000000 XXXX 1 xx Au 0.000									Ag -0.000498813 5.103407528 16.841316104 XXXX 1 xx Ag 0.000									Ag -0.000498813 5.103407528 16.841316104 XXXX 1 xx Ag 0.000									Ag 4.419680593 2.551703764 16.841316104 XXXX 1 xx Ag 0.000
Au 2.946287458 3.402271685 0.000000000 XXXX 1 xx Au 0.000									Au -0.000332542 3.402271685 0.000000000 XXXX 1 xx Au 0.000									Au 7.366466864 0.850567921 0.000000000 XXXX 1 xx Au 0.000									Ag 2.946121187 5.103407528 16.841316104 XXXX 1 xx Ag 0.000									Ag 2.946121187 5.103407528 16.841316104 XXXX 1 xx Ag 0.000									Ag 1.473060593 2.551703764 16.841316104 XXXX 1 xx Ag 0.000
Au 5.892907458 3.402271685 0.000000000 XXXX 1 xx Au 0.000									Au 2.946287458 3.402271685 0.000000000 XXXX 1 xx Au 0.000									Au -0.000332542 3.402271685 0.000000000 XXXX 1 xx Au 0.000									Au 1.473226864 0.850567921 0.000000000 XXXX 1 xx Au 0.000									Au 1.473226864 0.850567921 0.000000000 XXXX 1 xx Au 0.000									Ag -2.947118813 5.103407528 16.841316104 XXXX 1 xx Ag 0.000
Au -1.473891949 5.953975450 0.000000000 XXXX 1 xx Au 0.000									Au 5.892907458 3.402271685 0.000000000 XXXX 1 xx Au 0.000									Au 2.946287458 3.402271685 0.000000000 XXXX 1 xx Au 0.000									Au 4.419846864 0.850567921 0.000000000 XXXX 1 xx Au 0.000									Au 4.419846864 0.850567921 0.000000000 XXXX 1 xx Au 0.000									Ag -0.000498813 5.103407528 16.841316104 XXXX 1 xx Ag 0.000
Au 1.472728051 5.953975450 0.000000000 XXXX 1 xx Au 0.000									Au -1.473891949 5.953975450 0.000000000 XXXX 1 xx Au 0.000									Au 5.892907458 3.402271685 0.000000000 XXXX 1 xx Au 0.000									Au 7.366466864 0.850567921 0.000000000 XXXX 1 xx Au 0.000									Au 7.366466864 0.850567921 0.000000000 XXXX 1 xx Au 0.000									Ag 2.946121187 5.103407528 16.841316104 XXXX 1 xx Ag 0.000
Au 4.419348051 5.953975450 0.000000000 XXXX 1 xx Au 0.000									Au 1.472728051 5.953975450 0.000000000 XXXX 1 xx Au 0.000									Au -1.473891949 5.953975450 0.000000000 XXXX 1 xx Au 0.000									Au -0.000332542 3.402271685 0.000000000 XXXX 1 xx Au 0.000									Au -0.000332542 3.402271685 0.000000000 XXXX 1 xx Au 0.000									Au 1.473226864 0.850567921 0.000000000 XXXX 1 xx Au 0.000
Au 0.000000000 0.000000000 2.405902301 XXXX 1 xx Au 0.000									Au 4.419348051 5.953975450 0.000000000 XXXX 1 xx Au 0.000									Au 1.472728051 5.953975450 0.000000000 XXXX 1 xx Au 0.000									Au 2.946287458 3.402271685 0.000000000 XXXX 1 xx Au 0.000									Au 2.946287458 3.402271685 0.000000000 XXXX 1 xx Au 0.000									Au 4.419846864 0.850567921 0.000000000 XXXX 1 xx Au 0.000
Au 2.946620000 0.000000000 2.405902301 XXXX 1 xx Au 0.000									Au 0.000000000 0.000000000 2.405902301 XXXX 1 xx Au 0.000									Au 4.419348051 5.953975450 0.000000000 XXXX 1 xx Au 0.000									Au 5.892907458 3.402271685 0.000000000 XXXX 1 xx Au 0.000									Au 5.892907458 3.402271685 0.000000000 XXXX 1 xx Au 0.000									Au 7.366466864 0.850567921 0.000000000 XXXX 1 xx Au 0.000
Au 5.893240000 0.000000000 2.405902301 XXXX 1 xx Au 0.000									Au 2.946620000 0.000000000 2.405902301 XXXX 1 xx Au 0.000									Au 0.000000000 0.000000000 2.405902301 XXXX 1 xx Au 0.000									Au -1.473891949 5.953975450 0.000000000 XXXX 1 xx Au 0.000									Au -1.473891949 5.953975450 0.000000000 XXXX 1 xx Au 0.000									Au -0.000332542 3.402271685 0.000000000 XXXX 1 xx Au 0.000
Au -1.473559407 2.551703764 2.405902301 XXXX 1 xx Au 0.000									Au 5.893240000 0.000000000 2.405902301 XXXX 1 xx Au 0.000									Au 2.946620000 0.000000000 2.405902301 XXXX 1 xx Au 0.000									Au 1.472728051 5.953975450 0.000000000 XXXX 1 xx Au 0.000									Au 1.472728051 5.953975450 0.000000000 XXXX 1 xx Au 0.000									Au 2.946287458 3.402271685 0.000000000 XXXX 1 xx Au 0.000
Au 1.473060593 2.551703764 2.405902301 XXXX 1 xx Au 0.000									Au -1.473559407 2.551703764 2.405902301 XXXX 1 xx Au 0.000									Au 5.893240000 0.000000000 2.405902301 XXXX 1 xx Au 0.000									Au 4.419348051 5.953975450 0.000000000 XXXX 1 xx Au 0.000									Au 4.419348051 5.953975450 0.000000000 XXXX 1 xx Au 0.000									Au 5.892907458 3.402271685 0.000000000 XXXX 1 xx Au 0.000
Au 4.419680593 2.551703764 2.405902301 XXXX 1 xx Au 0.000									Au 1.473060593 2.551703764 2.405902301 XXXX 1 xx Au 0.000									Au -1.473559407 2.551703764 2.405902301 XXXX 1 xx Au 0.000									Au 0.000000000 0.000000000 2.405902301 XXXX 1 xx Au 0.000									Au 0.000000000 0.000000000 2.405902301 XXXX 1 xx Au 0.000									Au -1.473891949 5.953975450 0.000000000 XXXX 1 xx Au 0.000
Au -2.947118813 5.103407528 2.405902301 XXXX 1 xx Au 0.000									Au 4.419680593 2.551703764 2.405902301 XXXX 1 xx Au 0.000									Au 1.473060593 2.551703764 2.405902301 XXXX 1 xx Au 0.000									Au 2.946620000 0.000000000 2.405902301 XXXX 1 xx Au 0.000									Au 2.946620000 0.000000000 2.405902301 XXXX 1 xx Au 0.000									Au 1.472728051 5.953975450 0.000000000 XXXX 1 xx Au 0.000
Au -0.000498813 5.103407528 2.405902301 XXXX 1 xx Au 0.000									Au -2.947118813 5.103407528 2.405902301 XXXX 1 xx Au 0.000									Au 4.419680593 2.551703764 2.405902301 XXXX 1 xx Au 0.000									Au 5.893240000 0.000000000 2.405902301 XXXX 1 xx Au 0.000									Au 5.893240000 0.000000000 2.405902301 XXXX 1 xx Au 0.000									Au 4.419348051 5.953975450 0.000000000 XXXX 1 xx Au 0.000
Au 2.946121187 5.103407528 2.405902301 XXXX 1 xx Au 0.000									Au -0.000498813 5.103407528 2.405902301 XXXX 1 xx Au 0.000									Au -2.947118813 5.103407528 2.405902301 XXXX 1 xx Au 0.000									Au -1.473559407 2.551703764 2.405902301 XXXX 1 xx Au 0.000									Au -1.473559407 2.551703764 2.405902301 XXXX 1 xx Au 0.000									Au 0.000000000 0.000000000 2.405902301 XXXX 1 xx Au 0.000
Au 2.946006194 1.700877869 4.797878524 XXXX 1 xx Au 0.000									Au 2.946121187 5.103407528 2.405902301 XXXX 1 xx Au 0.000									Au -0.000498813 5.103407528 2.405902301 XXXX 1 xx Au 0.000									Au 1.473060593 2.551703764 2.405902301 XXXX 1 xx Au 0.000									Au 1.473060593 2.551703764 2.405902301 XXXX 1 xx Au 0.000									Au 2.946620000 0.000000000 2.405902301 XXXX 1 xx Au 0.000
Au 5.893520281 1.700878073 4.797878531 XXXX 1 xx Au 0.000									Au 5.892323778 1.700703289 4.798593295 XXXX 1 xx Au 0.000									Au 2.946121187 5.103407528 2.405902301 XXXX 1 xx Au 0.000									Au 4.419680593 2.551703764 2.405902301 XXXX 1 xx Au 0.000									Au 4.419680593 2.551703764 2.405902301 XXXX 1 xx Au 0.000									Au 5.893240000 0.000000000 2.405902301 XXXX 1 xx Au 0.000
Au 4.419513891 4.253356153 4.797878544 XXXX 1 xx Au 0.000									Au 2.940307025 6.800894501 4.803071061 XXXX 1 xx Au 0.000									Au 2.941291334 6.801851049 4.801466331 XXXX 1 xx Au 0.000									Au -2.947118813 5.103407528 2.405902301 XXXX 1 xx Au 0.000									Au -2.947118813 5.103407528 2.405902301 XXXX 1 xx Au 0.000									Au -1.473559407 2.551703764 2.405902301 XXXX 1 xx Au 0.000
Au -0.000665340 6.800771168 4.803228786 XXXX 1 xx Au 0.000									Au 4.413529944 4.249773444 4.803071193 XXXX 1 xx Au 0.000									Au 5.888410283 1.698443563 4.801466475 XXXX 1 xx Au 0.000									Au -0.000498813 5.103407528 2.405902301 XXXX 1 xx Au 0.000									Au -0.000498813 5.103407528 2.405902301 XXXX 1 xx Au 0.000									Au 4.419680593 2.551703764 2.405902301 XXXX 1 xx Au 0.000
Au -1.470459208 4.254726205 4.803228826 XXXX 1 xx Au 0.000									Au -0.000843155 6.800972991 4.803399666 XXXX 1 xx Au 0.000									Au 4.414850726 4.250147482 4.801466521 XXXX 1 xx Au 0.000									Au 2.946121187 5.103407528 2.405902301 XXXX 1 xx Au 0.000									Au 2.946121187 5.103407528 2.405902301 XXXX 1 xx Au 0.000									Au 1.473060593 2.551703764 2.405902301 XXXX 1 xx Au 0.000
Au 1.469626667 4.254725994 4.803228830 XXXX 1 xx Au 0.000									Au 2.943271934 1.702767086 4.803400218 XXXX 1 xx Au 0.000									Au 1.471488575 4.252028225 4.809054332 XXXX 1 xx Au 0.000									Au 2.949674167 6.806690943 4.817754800 XXXX 1 xx Au 0.000									Au 5.891772032 1.700384445 4.807735412 XXXX 1 xx Au 0.000									Au -2.947118813 5.103407528 2.405902301 XXXX 1 xx Au 0.000
Au -2.939106080 6.799821692 4.804044253 XXXX 1 xx Au 0.000									Au 1.470860327 4.251665545 4.808850510 XXXX 1 xx Au 0.000									Au -0.002070676 6.803731712 4.809054350 XXXX 1 xx Au 0.000									Au -2.951004842 6.806690691 4.817754924 XXXX 1 xx Au 0.000									Au 2.944653347 6.803792004 4.807735450 XXXX 1 xx Au 0.000									Au -0.000498813 5.103407528 2.405902301 XXXX 1 xx Au 0.000
Au -0.000167827 1.710580793 4.804044512 XXXX 1 xx Au 0.000									Au 0.005272369 1.709644278 4.809023097 XXXX 1 xx Au 0.000									Au 2.945047833 1.700324303 4.809054441 XXXX 1 xx Au 0.000									Au -0.000166152 1.696840966 4.817755109 XXXX 1 xx Au 0.000									Au 4.418212770 4.252088199 4.807735454 XXXX 1 xx Au 0.000									Au 2.946121187 5.103407528 2.405902301 XXXX 1 xx Au 0.000
Au 2.937775088 6.799821405 4.804044551 XXXX 1 xx Au 0.000									Au -1.463637850 4.253297016 4.809023416 XXXX 1 xx Au 0.000									Au 0.012451786 1.708421841 4.814781165 XXXX 1 xx Au 0.000									Au 1.469174370 4.254986896 4.817755124 XXXX 1 xx Au 0.000									Au -1.471688033 4.254016280 4.817292490 XXXX 1 xx Au 0.000									Au -0.000166436 1.701135783 4.805856366 XXXX 1 xx Au 0.000
Au 1.472345841 0.850059946 7.202227273 XXXX 1 xx Au 0.000									Au -2.938229543 6.809772573 4.810380252 XXXX 1 xx Au 0.000									Au -2.934666984 6.811829302 4.814781206 XXXX 1 xx Au 0.000									Au -1.470006353 4.254987235 4.817755218 XXXX 1 xx Au 0.000									Au 0.001871416 1.702312523 4.817292556 XXXX 1 xx Au 0.000									Au 2.945954858 6.804543685 4.805856519 XXXX 1 xx Au 0.000
Au 4.419347298 5.954992338 7.202227341 XXXX 1 xx Au 0.000									Au 4.420249910 5.954496752 7.200817929 XXXX 1 xx Au 0.000									Au -1.461107205 4.260125603 4.814781401 XXXX 1 xx Au 0.000									Au 5.889353631 1.703283182 4.817755259 XXXX 1 xx Au 0.000									Au -2.945247593 6.805720165 4.817292606 XXXX 1 xx Au 0.000									Au -2.947285406 6.804543290 4.805856591 XXXX 1 xx Au 0.000
Au 7.367346637 0.850059981 7.202228235 XXXX 1 xx Au 0.000									Au 5.890130664 3.402201466 7.202138011 XXXX 1 xx Au 0.000									Au 4.415684269 5.951860918 7.202076826 XXXX 1 xx Au 0.000									Au -0.000664844 6.800248630 4.817755293 XXXX 1 xx Au 0.000									Au 1.473577114 4.253233944 4.818507902 XXXX 1 xx Au 0.000									Au 4.419514232 4.252839463 4.805856595 XXXX 1 xx Au 0.000
Au 2.947891108 3.401345857 7.203866533 XXXX 1 xx Au 0.000									Au 7.365017597 0.848199489 7.202138463 XXXX 1 xx Au 0.000									Au 5.889243486 3.400157278 7.202076952 XXXX 1 xx Au 0.000									Au 2.950173261 1.703283546 4.817755325 XXXX 1 xx Au 0.000									Au 0.000017657 6.804937743 4.818507951 XXXX 1 xx Au 0.000									Au 5.893073336 1.701136058 4.805856737 XXXX 1 xx Au 0.000
Au 4.419846163 0.852420486 7.203866621 XXXX 1 xx Au 0.000									Au 4.421141329 0.851316025 7.205413189 XXXX 1 xx Au 0.000									Au 7.362803043 0.848453308 7.202077041 XXXX 1 xx Au 0.000									Au 4.419514420 4.248544443 4.817755559 XXXX 1 xx Au 0.000									Au 2.947136340 1.701530280 4.818507976 XXXX 1 xx Au 0.000									Au 1.472894166 4.252839664 4.805856767 XXXX 1 xx Au 0.000
Au 5.891302757 3.401345725 7.203866680 XXXX 1 xx Au 0.000									Au 1.487044329 5.973537724 7.251154373 XXXX 1 xx Au 0.000									Au 1.492008209 5.965107672 7.247897509 XXXX 1 xx Au 0.000									Au -0.000334457 3.426809211 7.274186253 XXXX 1 xx Au 0.000									Au 2.961245287 3.410908234 7.244223998 XXXX 1 xx Au 0.000									Au -0.000665136 6.804543501 4.805856978 XXXX 1 xx Au 0.000
Au -1.489095900 5.962752445 7.260055357 XXXX 1 xx Au 0.000									Au 2.970387129 3.404891233 7.251154631 XXXX 1 xx Au 0.000									Au 2.965567638 3.413404064 7.247897686 XXXX 1 xx Au 0.000									Au 1.451478209 5.941706081 7.274186272 XXXX 1 xx Au 0.000									Au 4.434804752 0.859204534 7.244224089 XXXX 1 xx Au 0.000									Au 2.946453778 1.701136083 4.805856980 XXXX 1 xx Au 0.000
Au 1.487928801 5.962752575 7.260055644 XXXX 1 xx Au 0.000									Au -1.490286503 5.964343141 7.259076670 XXXX 1 xx Au 0.000									Au 4.439126997 0.861700327 7.247897911 XXXX 1 xx Au 0.000									Au 4.419844694 0.875105581 7.274186629 XXXX 1 xx Au 0.000									Au 1.487686133 5.962611848 7.244224158 XXXX 1 xx Au 0.000									Au -1.473725841 4.252839716 4.805857232 XXXX 1 xx Au 0.000
Au -0.000331719 3.384718782 7.260055653 XXXX 1 xx Au 0.000									Au 1.474010315 0.831188362 7.259077068 XXXX 1 xx Au 0.000									Au -0.025269326 3.387874996 7.280275815 XXXX 1 xx Au 0.000									Au 4.419345811 5.978513120 7.274186677 XXXX 1 xx Au 0.000									Au 4.436232174 5.963724716 7.259651364 XXXX 1 xx Au 0.000									Au 4.419846768 0.850568149 7.217628315 XXXX 1 xx Au 0.000
end									Au -0.026876565 3.386947155 7.277546509 XXXX 1 xx Au 0.000									Au 1.448290085 0.836170890 7.280275932 XXXX 1 xx Au 0.000									Au 7.387718292 0.838299602 7.274186718 XXXX 1 xx Au 0.000									Au 5.909791651 3.412021082 7.259651604 XXXX 1 xx Au 0.000									Au 4.419348002 5.953975509 7.217628375 XXXX 1 xx Au 0.000
end									end									Au -1.498828946 5.939578607 7.280276281 XXXX 1 xx Au 0.000									Au 1.451976557 0.838298717 7.274186775 XXXX 1 xx Au 0.000									Au 7.383351012 0.860317316 7.259651630 XXXX 1 xx Au 0.000									Au -0.000332786 3.402271748 7.217628452 XXXX 1 xx Au 0.000
									end									end									Au 5.871657145 3.390002348 7.274186873 XXXX 1 xx Au 0.000									Au 1.441471720 0.832232955 7.271290202 XXXX 1 xx Au 0.000									Au 7.366466551 0.850567997 7.217628545 XXXX 1 xx Au 0.000
																		end									Au -1.452640606 5.941707473 7.274186961 XXXX 1 xx Au 0.000									Au -0.032087683 3.383936694 7.271290358 XXXX 1 xx Au 0.000									Au -1.473892221 5.953975451 7.217628593 XXXX 1 xx Au 0.000
																											Au 2.967538958 3.390003253 7.274187425 XXXX 1 xx Au 0.000									Au -1.505647279 5.935640422 7.271290617 XXXX 1 xx Au 0.000									Au 2.946287266 3.402271799 7.217628636 XXXX 1 xx Au 0.000
																											end									end									Au 1.473226656 0.850567952 7.217628721 XXXX 1 xx Au 0.000
																											end									end									Au 5.892907411 3.402271764 7.217628748 XXXX 1 xx Au 0.000
																																													Au 1.472727946 5.953975401 7.217628761 XXXX 1 xx Au 0.000
																																													end
																																													end

## Sheet: Figure 1b & Figure S5
AgOx/Au nc = 3									AgOx/Au nc = 4									AgOx/Au nc = 5									AgOx/Au nc = 6									AgOx/Au nc = 7									AgOx/Au nc = 9
!BIOSYM archive 3									!BIOSYM archive 3									!BIOSYM archive 3									!BIOSYM archive 3									!BIOSYM archive 3									!BIOSYM archive 3
PBC=ON									PBC=ON									PBC=ON									PBC=ON									PBC=ON									PBC=ON
!DATE January 19 20:59:28 2020									!DATE January 19 20:59:29 2020									!DATE January 19 20:59:30 2020									!DATE January 19 20:59:30 2020									!DATE January 19 20:59:31 2020									!DATE January 19 20:59:32 2020
PBC 8.8399 8.8399 38.6413 90.0000 90.0000 120.0056									PBC 8.8399 8.8399 38.6413 90.0000 90.0000 120.0056									PBC 8.8399 8.8399 38.6413 90.0000 90.0000 120.0056									PBC 8.8399 8.8399 38.6413 90.0000 90.0000 120.0056									PBC 8.8399 8.8399 38.6413 90.0000 90.0000 120.0056									PBC 8.8399 8.8399 38.6413 90.0000 90.0000 120.0056
O 2.095381703 5.464557119 8.923398333 XXXX 1 xx O 0.000									O 0.712633537 2.751202794 8.767052953 XXXX 1 xx O 0.000									O -0.756272269 5.417193130 8.878280112 XXXX 1 xx O 0.000									O 0.731410407 2.272259871 8.748820470 XXXX 1 xx O 0.000									O 6.857315652 2.842429512 8.699277374 XXXX 1 xx O 0.000									O -2.250146111 7.338161586 8.693796681 XXXX 1 xx O 0.000
Ag -3.674112167 7.167091715 9.800930805 XXXX 1 xx Ag 0.000									O -0.795811951 5.449519071 8.989481410 XXXX 1 xx O 0.000									O 0.719890360 2.868621558 8.882036293 XXXX 1 xx O 0.000									O 5.151188345 4.824742933 8.749296237 XXXX 1 xx O 0.000									O 5.517441329 5.499444149 8.708468484 XXXX 1 xx O 0.000									O 0.697830986 2.237663649 8.695105978 XXXX 1 xx O 0.000
Ag 2.225860533 2.087231067 9.807812475 XXXX 1 xx Ag 0.000									Ag 2.199207191 7.141232462 9.853566711 XXXX 1 xx Ag 0.000									O 2.198048383 0.323174457 8.898329411 XXXX 1 xx O 0.000									O 0.731507736 7.377391906 8.750269808 XXXX 1 xx O 0.000									O 8.434703215 0.364294827 8.748355002 XXXX 1 xx O 0.000									O 5.116417789 4.789938024 8.695167810 XXXX 1 xx O 0.000
Ag -0.732193493 2.059867550 9.829704440 XXXX 1 xx Ag 0.000									Ag 3.680527316 4.606278830 9.931124235 XXXX 1 xx Ag 0.000									Ag 2.205687834 7.117121130 9.961511457 XXXX 1 xx Ag 0.000									O -0.772953855 4.807300568 8.756561621 XXXX 1 xx O 0.000									O 3.580388474 2.132288638 8.862879097 XXXX 1 xx O 0.000									O 3.644298563 7.342655387 8.695428675 XXXX 1 xx O 0.000
Ag 5.173809348 2.077192716 9.879387069 XXXX 1 xx Ag 0.000									Ag 5.143644659 2.052478708 9.939631174 XXXX 1 xx Ag 0.000									Ag 5.152205903 2.014092859 9.963560758 XXXX 1 xx Ag 0.000									O 3.647586227 7.358545026 8.756595906 XXXX 1 xx O 0.000									O 2.223424515 4.723381900 8.892066362 XXXX 1 xx O 0.000									O -0.777039384 4.791189857 8.695636504 XXXX 1 xx O 0.000
Ag -0.747957836 7.189234998 9.883529068 XXXX 1 xx Ag 0.000									Ag -3.695657203 7.201801165 9.958221799 XXXX 1 xx Ag 0.000									Ag 3.679414113 4.566848694 9.965337900 XXXX 1 xx Ag 0.000									O 3.646196695 2.256596138 8.760141067 XXXX 1 xx O 0.000									O 0.717869612 7.254865962 8.911370540 XXXX 1 xx O 0.000									O 6.591974187 2.238779125 8.698368373 XXXX 1 xx O 0.000
Ag 3.838763849 4.545440739 9.887980058 XXXX 1 xx Ag 0.000									Ag -0.883534588 1.995731132 10.110237896 XXXX 1 xx Ag 0.000									Ag -2.327320041 4.531103332 10.162050707 XXXX 1 xx Ag 0.000									Ag -0.803646829 2.064805651 10.356657222 XXXX 1 xx Ag 0.000									Ag 5.239550019 1.925369773 10.381249359 XXXX 1 xx Ag 0.000									O 0.698440105 7.343177922 8.699738541 XXXX 1 xx O 0.000
Ag -2.214359312 4.608026829 9.892061224 XXXX 1 xx Ag 0.000									Ag -0.725382401 7.312725335 10.114732052 XXXX 1 xx Ag 0.000									Ag -0.853801240 1.980158500 10.164731756 XXXX 1 xx Ag 0.000									Ag 3.615762026 4.615641790 10.356708753 XXXX 1 xx Ag 0.000									Ag -2.150892997 4.524353367 10.406210973 XXXX 1 xx Ag 0.000									O 3.644582506 2.238982402 8.703065448 XXXX 1 xx O 0.000
Ag 2.221832361 7.351734853 9.994181257 XXXX 1 xx Ag 0.000									Ag 2.324299586 2.046287531 10.134923451 XXXX 1 xx Ag 0.000									Ag -3.801362587 7.083127105 10.165156415 XXXX 1 xx Ag 0.000									Ag -0.804497207 7.169199028 10.356795787 XXXX 1 xx Ag 0.000									Ag -0.685105552 1.994708654 10.411725113 XXXX 1 xx Ag 0.000									O 2.169667034 4.789731301 8.705439647 XXXX 1 xx O 0.000
Ag 0.549633042 4.512505408 10.077100432 XXXX 1 xx Ag 0.000									Ag -2.383172324 4.547635851 10.152197019 XXXX 1 xx Ag 0.000									Ag 0.835484393 4.630741772 10.292711841 XXXX 1 xx Ag 0.000									Ag -3.656653719 7.181569329 10.365184559 XXXX 1 xx Ag 0.000									Ag 2.330480520 7.028379225 10.417442422 XXXX 1 xx Ag 0.000									Ag -3.701756721 7.192838146 10.415526027 XXXX 1 xx Ag 0.000
Ag 0.720966577 1.255630401 12.231889886 XXXX 1 xx Ag 0.000									Ag 0.879709293 4.609026786 10.164497014 XXXX 1 xx Ag 0.000									Ag -0.635181325 7.180159153 10.293943444 XXXX 1 xx Ag 0.000									Ag 0.763138183 4.631005243 10.365486629 XXXX 1 xx Ag 0.000									Ag 3.797381665 4.472169214 10.429260111 XXXX 1 xx Ag 0.000									Ag -2.228773902 4.640776525 10.415603079 XXXX 1 xx Ag 0.000
Ag 3.656151387 1.257291368 12.263062293 XXXX 1 xx Ag 0.000									Ag 3.646232767 6.352141661 12.339012723 XXXX 1 xx Ag 0.000									Ag 2.309402368 2.083404021 10.297102036 XXXX 1 xx Ag 0.000									Ag 5.184157190 2.077947426 10.366380854 XXXX 1 xx Ag 0.000									Ag -3.622275236 7.078988745 10.433837701 XXXX 1 xx Ag 0.000									Ag 2.192540835 7.192082415 10.415844311 XXXX 1 xx Ag 0.000
Ag -2.235939612 6.361210740 12.265606092 XXXX 1 xx Ag 0.000									Ag 6.578979765 1.228928851 12.413694935 XXXX 1 xx Ag 0.000									Ag 5.106526919 3.775335249 12.474777664 XXXX 1 xx Ag 0.000									Ag 2.190565977 7.158909601 10.449202651 XXXX 1 xx Ag 0.000									Ag 0.681839117 4.561562194 10.444705533 XXXX 1 xx Ag 0.000									Ag -0.756884586 7.193963857 10.415892037 XXXX 1 xx Ag 0.000
Ag 3.681553297 6.351006106 12.281375078 XXXX 1 xx Ag 0.000									Ag -2.258481965 6.364258785 12.431681935 XXXX 1 xx Ag 0.000									Ag 3.631514276 6.326988462 12.475801131 XXXX 1 xx Ag 0.000									Ag -2.229746053 4.607624738 10.449437061 XXXX 1 xx Ag 0.000									Ag -0.799687528 7.104254306 10.486543693 XXXX 1 xx Ag 0.000									Ag -0.754640340 2.088905983 10.415995828 XXXX 1 xx Ag 0.000
Ag 2.205284598 3.790095264 12.310618550 XXXX 1 xx Ag 0.000									Ag 0.730607729 6.338188045 12.433874933 XXXX 1 xx Ag 0.000									Ag 6.578433463 1.222851269 12.477544747 XXXX 1 xx Ag 0.000									Ag 2.189242248 2.056288254 10.451214850 XXXX 1 xx Ag 0.000									Ag 2.141109410 2.003151888 10.507812055 XXXX 1 xx Ag 0.000									Ag 3.665692750 4.640818189 10.416576686 XXXX 1 xx Ag 0.000
Ag 5.132215565 3.799817829 12.318021878 XXXX 1 xx Ag 0.000									Ag 0.700828657 1.240437004 12.435104512 XXXX 1 xx Ag 0.000									Ag -0.786825221 3.781847552 12.550889160 XXXX 1 xx Ag 0.000									Ag -2.239595565 6.418405441 12.725251697 XXXX 1 xx Ag 0.000									Ag -0.740938628 3.770294758 12.751952032 XXXX 1 xx Ag 0.000									Ag 2.189961098 2.090943460 10.416746092 XXXX 1 xx Ag 0.000
Ag 0.701935585 6.368453333 12.325500116 XXXX 1 xx Ag 0.000									Ag 5.098275599 3.780768466 12.451429330 XXXX 1 xx Ag 0.000									Ag -2.259716449 6.333197630 12.551348817 XXXX 1 xx Ag 0.000									Ag 2.180096344 3.867360056 12.725809592 XXXX 1 xx Ag 0.000									Ag 6.618027864 1.212754905 12.762132785 XXXX 1 xx Ag 0.000									Ag 5.139164727 2.088623157 10.417188325 XXXX 1 xx Ag 0.000
Ag 6.606424427 1.264408115 12.327888694 XXXX 1 xx Ag 0.000									Ag -0.775034253 3.786608108 12.470061282 XXXX 1 xx Ag 0.000									Ag 0.687299742 1.229969292 12.552267343 XXXX 1 xx Ag 0.000									Ag 6.600780225 1.314799175 12.725845574 XXXX 1 xx Ag 0.000									Ag 5.156467249 3.758664177 12.774267023 XXXX 1 xx Ag 0.000									Ag 0.715145575 4.642036157 10.417265978 XXXX 1 xx Ag 0.000
Ag -0.789418129 3.787010626 12.378827311 XXXX 1 xx Ag 0.000									Ag 3.664113145 1.237681997 12.479799194 XXXX 1 xx Ag 0.000									Ag 3.681078544 1.221162152 12.576723184 XXXX 1 xx Ag 0.000									Ag 3.654209934 6.397386686 12.732419012 XXXX 1 xx Ag 0.000									Ag -2.221683859 6.318802339 12.778657715 XXXX 1 xx Ag 0.000									Ag -0.762861536 3.862659415 12.732782613 XXXX 1 xx Ag 0.000
Ag 2.182608404 0.422795570 14.652013116 XXXX 1 xx Ag 0.000									Ag 2.197172577 3.795079880 12.492938215 XXXX 1 xx Ag 0.000									Ag 0.733359497 6.324265173 12.576901930 XXXX 1 xx Ag 0.000									Ag -0.765723244 3.845673697 12.732478371 XXXX 1 xx Ag 0.000									Ag 0.743021138 6.337285357 12.779266213 XXXX 1 xx Ag 0.000									Ag 0.709482792 6.415667389 12.732940870 XXXX 1 xx Ag 0.000
Ag 8.083210927 0.419438159 14.655652222 XXXX 1 xx Ag 0.000									Ag 8.066991968 0.414123252 14.784012584 XXXX 1 xx Ag 0.000									Ag 2.207033677 3.773928601 12.577877507 XXXX 1 xx Ag 0.000									Ag 3.654082789 1.294299155 12.733275445 XXXX 1 xx Ag 0.000									Ag 0.715432261 1.212524475 12.781098217 XXXX 1 xx Ag 0.000									Ag -2.236271176 6.414413617 12.732971898 XXXX 1 xx Ag 0.000
Ag 2.183320289 5.528021806 14.660444974 XXXX 1 xx Ag 0.000									Ag 5.117188176 5.522351512 14.787825759 XXXX 1 xx Ag 0.000									Ag 5.114438370 5.515848814 14.888554969 XXXX 1 xx Ag 0.000									Ag 0.707320168 6.400399540 12.733636994 XXXX 1 xx Ag 0.000									Ag 3.678131721 6.310948645 12.782655432 XXXX 1 xx Ag 0.000									Ag 5.130015576 3.863271656 12.733010483 XXXX 1 xx Ag 0.000
Ag 5.129804401 5.525776615 14.675729315 XXXX 1 xx Ag 0.000									Ag -0.769197611 5.520646479 14.804711435 XXXX 1 xx Ag 0.000									Ag 6.587886983 2.964516819 14.888853710 XXXX 1 xx Ag 0.000									Ag 5.127642239 3.848406721 12.733821408 XXXX 1 xx Ag 0.000									Ag 2.209631233 3.791038674 12.785348668 XXXX 1 xx Ag 0.000									Ag 0.710750646 1.311306199 12.733012959 XXXX 1 xx Ag 0.000
Ag 0.714599944 2.968906396 14.687235659 XXXX 1 xx Ag 0.000									Ag 5.131662667 0.406832283 14.805364946 XXXX 1 xx Ag 0.000									Ag 8.061332251 0.412432122 14.889025794 XXXX 1 xx Ag 0.000									Ag 0.707531112 1.296531814 12.734214450 XXXX 1 xx Ag 0.000									Ag 3.688090364 1.237101867 12.786131857 XXXX 1 xx Ag 0.000									Ag 3.656930969 6.415207262 12.733123387 XXXX 1 xx Ag 0.000
Ag 3.653207218 2.968722294 14.694027697 XXXX 1 xx Ag 0.000									Ag 2.183894540 5.524417137 14.815500769 XXXX 1 xx Ag 0.000									Ag 3.662439281 2.962573797 14.910040426 XXXX 1 xx Ag 0.000									Ag -0.767998205 5.563586077 15.078711259 XXXX 1 xx Ag 0.000									Ag 0.709814934 2.976081255 15.121334560 XXXX 1 xx Ag 0.000									Ag 6.603650975 1.311326856 12.733165354 XXXX 1 xx Ag 0.000
Ag 5.123824914 0.419862561 14.699167165 XXXX 1 xx Ag 0.000									Ag 2.172646346 0.413698877 14.823253957 XXXX 1 xx Ag 0.000									Ag 2.188179040 5.514167442 14.911132822 XXXX 1 xx Ag 0.000									Ag 3.651803541 3.012197821 15.079092940 XXXX 1 xx Ag 0.000									Ag -0.756593952 5.527348354 15.121831975 XXXX 1 xx Ag 0.000									Ag 3.656420226 1.312096135 12.733220163 XXXX 1 xx Ag 0.000
Ag -0.766902090 5.531479857 14.708837986 XXXX 1 xx Ag 0.000									Ag 6.599325603 2.965861504 14.825022418 XXXX 1 xx Ag 0.000									Ag 5.135054186 0.410801980 14.911595512 XXXX 1 xx Ag 0.000									Ag 8.072194319 0.460320251 15.079145488 XXXX 1 xx Ag 0.000									Ag 6.613682416 2.974282764 15.126865213 XXXX 1 xx Ag 0.000									Ag 2.183150843 3.864072793 12.733389934 XXXX 1 xx Ag 0.000
Ag 6.589588352 2.966211233 14.718861089 XXXX 1 xx Ag 0.000									Ag 3.651209156 2.964820949 14.842050843 XXXX 1 xx Ag 0.000									Ag 2.173476615 0.421863341 14.922658091 XXXX 1 xx Ag 0.000									Ag 5.132206243 5.564786461 15.079482663 XXXX 1 xx Ag 0.000									Ag 2.186241537 0.424716012 15.132151207 XXXX 1 xx Ag 0.000									Ag 2.187339815 5.563729060 15.082380179 XXXX 1 xx Ag 0.000
Au 1.423218421 0.937165538 0.000000000 XXXX 1 xx Au 0.000									Ag 0.699538899 2.971825498 14.842814095 XXXX 1 xx Ag 0.000									Ag 0.699505961 2.973482725 14.922726933 XXXX 1 xx Ag 0.000									Ag 5.132518465 0.461476453 15.079522586 XXXX 1 xx Ag 0.000									Ag 5.136982707 0.425612613 15.135230339 XXXX 1 xx Ag 0.000									Ag 6.607514681 3.011742795 15.082441971 XXXX 1 xx Ag 0.000
Au 4.369838421 0.937165538 0.000000000 XXXX 1 xx Au 0.000									Au 1.423218421 0.937165538 0.000000000 XXXX 1 xx Au 0.000									Ag -0.774494999 5.525356779 14.923486397 XXXX 1 xx Ag 0.000									Ag 0.712513869 3.013102940 15.079559528 XXXX 1 xx Ag 0.000									Ag 3.663924511 2.975901352 15.138528080 XXXX 1 xx Ag 0.000									Ag -0.758860948 5.562600851 15.082460413 XXXX 1 xx Ag 0.000
Au 7.316458421 0.937165538 0.000000000 XXXX 1 xx Au 0.000									Au 4.369838421 0.937165538 0.000000000 XXXX 1 xx Au 0.000									Au 1.423218421 0.937165538 0.000000000 XXXX 1 xx Au 0.000									Ag 6.600365247 3.007702916 15.097393161 XXXX 1 xx Ag 0.000									Ag 8.076020387 0.417530418 15.139051026 XXXX 1 xx Ag 0.000									Ag 8.081053563 0.460243230 15.082608403 XXXX 1 xx Ag 0.000
Au -0.050340985 3.488869303 0.000000000 XXXX 1 xx Au 0.000									Au 7.316458421 0.937165538 0.000000000 XXXX 1 xx Au 0.000									Au 4.369838421 0.937165538 0.000000000 XXXX 1 xx Au 0.000									Ag 2.180149715 5.559653984 15.097454838 XXXX 1 xx Ag 0.000									Ag 2.189191005 5.527434640 15.142468753 XXXX 1 xx Ag 0.000									Ag 5.134136465 0.460053336 15.082684675 XXXX 1 xx Ag 0.000
Au 2.896279015 3.488869303 0.000000000 XXXX 1 xx Au 0.000									Au -0.050340985 3.488869303 0.000000000 XXXX 1 xx Au 0.000									Au 7.316458421 0.937165538 0.000000000 XXXX 1 xx Au 0.000									Ag 2.180633112 0.455783789 15.097500414 XXXX 1 xx Ag 0.000									Ag 5.134891162 5.522122793 15.143060625 XXXX 1 xx Ag 0.000									Ag 5.134003033 5.563058037 15.082713051 XXXX 1 xx Ag 0.000
Au 5.842899015 3.488869303 0.000000000 XXXX 1 xx Au 0.000									Au 2.896279015 3.488869303 0.000000000 XXXX 1 xx Au 0.000									Au -0.050340985 3.488869303 0.000000000 XXXX 1 xx Au 0.000									Au 1.423218421 0.937165538 0.000000000 XXXX 1 xx Au 0.000									Au 1.423218421 0.937165538 0.000000000 XXXX 1 xx Au 0.000									Ag 3.660661735 3.011576115 15.082806852 XXXX 1 xx Ag 0.000
Au 1.422719608 6.040573067 0.000000000 XXXX 1 xx Au 0.000									Au 5.842899015 3.488869303 0.000000000 XXXX 1 xx Au 0.000									Au 2.896279015 3.488869303 0.000000000 XXXX 1 xx Au 0.000									Au 4.369838421 0.937165538 0.000000000 XXXX 1 xx Au 0.000									Au 4.369838421 0.937165538 0.000000000 XXXX 1 xx Au 0.000									Ag 0.714455543 3.011140546 15.082823787 XXXX 1 xx Ag 0.000
Au -1.523900392 6.040573067 0.000000000 XXXX 1 xx Au 0.000									Au 1.422719608 6.040573067 0.000000000 XXXX 1 xx Au 0.000									Au 5.842899015 3.488869303 0.000000000 XXXX 1 xx Au 0.000									Au 7.316458421 0.937165538 0.000000000 XXXX 1 xx Au 0.000									Au 7.316458421 0.937165538 0.000000000 XXXX 1 xx Au 0.000									Ag 2.187844956 0.459114863 15.083091687 XXXX 1 xx Ag 0.000
Au 4.369339608 6.040573067 0.000000000 XXXX 1 xx Au 0.000									Au -1.523900392 6.040573067 0.000000000 XXXX 1 xx Au 0.000									Au 1.422719608 6.040573067 0.000000000 XXXX 1 xx Au 0.000									Au -0.050340985 3.488869303 0.000000000 XXXX 1 xx Au 0.000									Au -0.050340985 3.488869303 0.000000000 XXXX 1 xx Au 0.000									Au 1.423218421 0.937165538 0.000000000 XXXX 1 xx Au 0.000
Au -0.050008443 0.086597617 2.405902301 XXXX 1 xx Au 0.000									Au 4.369339608 6.040573067 0.000000000 XXXX 1 xx Au 0.000									Au -1.523900392 6.040573067 0.000000000 XXXX 1 xx Au 0.000									Au 2.896279015 3.488869303 0.000000000 XXXX 1 xx Au 0.000									Au 2.896279015 3.488869303 0.000000000 XXXX 1 xx Au 0.000									Au 4.369838421 0.937165538 0.000000000 XXXX 1 xx Au 0.000
Au 2.896611557 0.086597617 2.405902301 XXXX 1 xx Au 0.000									Au -0.050008443 0.086597617 2.405902301 XXXX 1 xx Au 0.000									Au 4.369339608 6.040573067 0.000000000 XXXX 1 xx Au 0.000									Au 5.842899015 3.488869303 0.000000000 XXXX 1 xx Au 0.000									Au 5.842899015 3.488869303 0.000000000 XXXX 1 xx Au 0.000									Au 7.316458421 0.937165538 0.000000000 XXXX 1 xx Au 0.000
Au 5.843231557 0.086597617 2.405902301 XXXX 1 xx Au 0.000									Au 2.896611557 0.086597617 2.405902301 XXXX 1 xx Au 0.000									Au -0.050008443 0.086597617 2.405902301 XXXX 1 xx Au 0.000									Au -1.523900392 6.040573067 0.000000000 XXXX 1 xx Au 0.000									Au 1.422719608 6.040573067 0.000000000 XXXX 1 xx Au 0.000									Au -0.050340985 3.488869303 0.000000000 XXXX 1 xx Au 0.000
Au 4.369672150 2.638301381 2.405902301 XXXX 1 xx Au 0.000									Au 5.843231557 0.086597617 2.405902301 XXXX 1 xx Au 0.000									Au 2.896611557 0.086597617 2.405902301 XXXX 1 xx Au 0.000									Au 1.422719608 6.040573067 0.000000000 XXXX 1 xx Au 0.000									Au -1.523900392 6.040573067 0.000000000 XXXX 1 xx Au 0.000									Au 2.896279015 3.488869303 0.000000000 XXXX 1 xx Au 0.000
Au -1.523567850 2.638301381 2.405902301 XXXX 1 xx Au 0.000									Au 4.369672150 2.638301381 2.405902301 XXXX 1 xx Au 0.000									Au 5.843231557 0.086597617 2.405902301 XXXX 1 xx Au 0.000									Au 4.369339608 6.040573067 0.000000000 XXXX 1 xx Au 0.000									Au 4.369339608 6.040573067 0.000000000 XXXX 1 xx Au 0.000									Au 5.842899015 3.488869303 0.000000000 XXXX 1 xx Au 0.000
Au 1.423052150 2.638301381 2.405902301 XXXX 1 xx Au 0.000									Au -1.523567850 2.638301381 2.405902301 XXXX 1 xx Au 0.000									Au 4.369672150 2.638301381 2.405902301 XXXX 1 xx Au 0.000									Au 5.843231557 0.086597617 2.405902301 XXXX 1 xx Au 0.000									Au 5.843231557 0.086597617 2.405902301 XXXX 1 xx Au 0.000									Au 1.422719608 6.040573067 0.000000000 XXXX 1 xx Au 0.000
Au 2.896112743 5.190005145 2.405902301 XXXX 1 xx Au 0.000									Au 1.423052150 2.638301381 2.405902301 XXXX 1 xx Au 0.000									Au -1.523567850 2.638301381 2.405902301 XXXX 1 xx Au 0.000									Au -0.050008443 0.086597617 2.405902301 XXXX 1 xx Au 0.000									Au 2.896611557 0.086597617 2.405902301 XXXX 1 xx Au 0.000									Au -1.523900392 6.040573067 0.000000000 XXXX 1 xx Au 0.000
Au -2.997127257 5.190005145 2.405902301 XXXX 1 xx Au 0.000									Au -2.997127257 5.190005145 2.405902301 XXXX 1 xx Au 0.000									Au 1.423052150 2.638301381 2.405902301 XXXX 1 xx Au 0.000									Au 2.896611557 0.086597617 2.405902301 XXXX 1 xx Au 0.000									Au -0.050008443 0.086597617 2.405902301 XXXX 1 xx Au 0.000									Au 4.369339608 6.040573067 0.000000000 XXXX 1 xx Au 0.000
Au -0.050507257 5.190005145 2.405902301 XXXX 1 xx Au 0.000									Au -0.050507257 5.190005145 2.405902301 XXXX 1 xx Au 0.000									Au 2.896112743 5.190005145 2.405902301 XXXX 1 xx Au 0.000									Au 4.369672150 2.638301381 2.405902301 XXXX 1 xx Au 0.000									Au 4.369672150 2.638301381 2.405902301 XXXX 1 xx Au 0.000									Au -0.050008443 0.086597617 2.405902301 XXXX 1 xx Au 0.000
Au -0.137180689 6.907006344 4.778352375 XXXX 1 xx Au 0.000									Au 2.896112743 5.190005145 2.405902301 XXXX 1 xx Au 0.000									Au -2.997127257 5.190005145 2.405902301 XXXX 1 xx Au 0.000									Au -1.523567850 2.638301381 2.405902301 XXXX 1 xx Au 0.000									Au -1.523567850 2.638301381 2.405902301 XXXX 1 xx Au 0.000									Au 2.896611557 0.086597617 2.405902301 XXXX 1 xx Au 0.000
Au 1.369926786 4.296629271 4.812333149 XXXX 1 xx Au 0.000									Au -1.609383655 4.320280403 4.729731986 XXXX 1 xx Au 0.000									Au -0.050507257 5.190005145 2.405902301 XXXX 1 xx Au 0.000									Au 1.423052150 2.638301381 2.405902301 XXXX 1 xx Au 0.000									Au 1.423052150 2.638301381 2.405902301 XXXX 1 xx Au 0.000									Au 5.843231557 0.086597617 2.405902301 XXXX 1 xx Au 0.000
Au 2.867103686 6.892139930 4.814617313 XXXX 1 xx Au 0.000									Au -3.061715615 6.889430919 4.807483076 XXXX 1 xx Au 0.000									Au -3.059111160 6.847729830 4.756406827 XXXX 1 xx Au 0.000									Au -2.997127257 5.190005145 2.405902301 XXXX 1 xx Au 0.000									Au -0.050507257 5.190005145 2.405902301 XXXX 1 xx Au 0.000									Au 4.369672150 2.638301381 2.405902301 XXXX 1 xx Au 0.000
Au 4.327370284 4.315015257 4.827436651 XXXX 1 xx Au 0.000									Au -0.096500390 1.731906427 4.813005280 XXXX 1 xx Au 0.000									Au -1.582827529 4.293702256 4.759431473 XXXX 1 xx Au 0.000									Au 2.896112743 5.190005145 2.405902301 XXXX 1 xx Au 0.000									Au 2.896112743 5.190005145 2.405902301 XXXX 1 xx Au 0.000									Au -1.523567850 2.638301381 2.405902301 XXXX 1 xx Au 0.000
Au 2.842604935 1.755717387 4.828955205 XXXX 1 xx Au 0.000									Au 1.412880531 4.322233879 4.813644498 XXXX 1 xx Au 0.000									Au -0.106865608 1.745303340 4.763745700 XXXX 1 xx Au 0.000									Au -0.050507257 5.190005145 2.405902301 XXXX 1 xx Au 0.000									Au -2.997127257 5.190005145 2.405902301 XXXX 1 xx Au 0.000									Au 1.423052150 2.638301381 2.405902301 XXXX 1 xx Au 0.000
Au -3.039309649 6.881096936 4.838085240 XXXX 1 xx Au 0.000									Au -0.057777708 6.897503866 4.818312972 XXXX 1 xx Au 0.000									Au 2.880359840 1.776449267 4.825704390 XXXX 1 xx Au 0.000									Au 4.381645388 4.343588539 4.771806970 XXXX 1 xx Au 0.000									Au 4.271739071 4.318532117 4.737095583 XXXX 1 xx Au 0.000									Au -2.997127257 5.190005145 2.405902301 XXXX 1 xx Au 0.000
Au -0.105627647 1.775448454 4.847371910 XXXX 1 xx Au 0.000									Au 2.865248642 6.879694811 4.845328450 XXXX 1 xx Au 0.000									Au -0.068880474 6.878035244 4.826807285 XXXX 1 xx Au 0.000									Au 2.896693353 6.907539105 4.772238077 XXXX 1 xx Au 0.000									Au 5.746644449 1.752008696 4.743504237 XXXX 1 xx Au 0.000									Au 2.896112743 5.190005145 2.405902301 XXXX 1 xx Au 0.000
Au -1.574176248 4.326894753 4.856741103 XXXX 1 xx Au 0.000									Au 4.328593069 4.325170633 4.849706301 XXXX 1 xx Au 0.000									Au 1.412329063 4.329493236 4.827448727 XXXX 1 xx Au 0.000									Au -0.038314539 1.792070372 4.772287148 XXXX 1 xx Au 0.000									Au 2.796675532 6.867707708 4.744292695 XXXX 1 xx Au 0.000									Au -0.050507257 5.190005145 2.405902301 XXXX 1 xx Au 0.000
Au 5.794620974 1.782338790 4.858075369 XXXX 1 xx Au 0.000									Au 2.862030621 1.769333512 4.849840716 XXXX 1 xx Au 0.000									Au 5.800782488 1.764100945 4.857955928 XXXX 1 xx Au 0.000									Au 2.897035279 1.804133572 4.772518398 XXXX 1 xx Au 0.000									Au -3.085042904 6.877283047 4.766068894 XXXX 1 xx Au 0.000									Au -1.474370740 4.366051925 4.784256782 XXXX 1 xx Au 0.000
Au 1.184533888 6.103374305 7.013854262 XXXX 1 xx Au 0.000									Au 5.801249236 1.775487999 4.861727328 XXXX 1 xx Au 0.000									Au 2.853696510 6.871909871 4.863796753 XXXX 1 xx Au 0.000									Au -1.522594710 4.355962831 4.772548260 XXXX 1 xx Au 0.000									Au -0.135780603 1.778663711 4.774167663 XXXX 1 xx Au 0.000									Au -0.000355554 1.814243116 4.784386328 XXXX 1 xx Au 0.000
Au 2.799081473 3.408656491 7.204323596 XXXX 1 xx Au 0.000									Au -0.325397562 3.514743268 6.981084850 XXXX 1 xx Au 0.000									Au 4.331836409 4.321704908 4.870359065 XXXX 1 xx Au 0.000									Au -0.039127300 6.896040362 4.772763425 XXXX 1 xx Au 0.000									Au -1.603828420 4.318126775 4.774606942 XXXX 1 xx Au 0.000									Au 2.945231949 6.917857383 4.784401539 XXXX 1 xx Au 0.000
Au 4.313169759 6.036611983 7.208935397 XXXX 1 xx Au 0.000									Au -1.715724483 6.062496871 7.062294254 XXXX 1 xx Au 0.000									Au -1.786007664 5.999544364 7.047749232 XXXX 1 xx Au 0.000									Au -2.966339352 6.914369850 4.796645589 XXXX 1 xx Au 0.000									Au 2.797421108 1.759704822 4.829434982 XXXX 1 xx Au 0.000									Au -2.947670496 6.917551302 4.784681087 XXXX 1 xx Au 0.000
Au 7.174433763 0.932980651 7.324011775 XXXX 1 xx Au 0.000									Au 1.378464500 6.005324367 7.225036007 XXXX 1 xx Au 0.000									Au -0.308763331 3.443881526 7.048833701 XXXX 1 xx Au 0.000									Au 1.453840318 4.363144990 4.796897109 XXXX 1 xx Au 0.000									Au -0.164552997 6.855515802 4.830005933 XXXX 1 xx Au 0.000									Au -0.000951673 6.918051889 4.785020742 XXXX 1 xx Au 0.000
Au -0.197274872 3.484786247 7.334577765 XXXX 1 xx Au 0.000									Au 2.874582200 3.491824644 7.283254417 XXXX 1 xx Au 0.000									Au 1.171262357 0.886351558 7.052425361 XXXX 1 xx Au 0.000									Au 5.873495466 1.811698288 4.797051110 XXXX 1 xx Au 0.000									Au 1.323413510 4.309754651 4.836955216 XXXX 1 xx Au 0.000									Au 4.418186486 4.365957475 4.785564962 XXXX 1 xx Au 0.000
Au 1.270407948 0.943825024 7.339687609 XXXX 1 xx Au 0.000									Au 1.316002718 0.843050724 7.305002381 XXXX 1 xx Au 0.000									Au 4.275565307 0.908641495 7.286360097 XXXX 1 xx Au 0.000									Au 4.199015733 5.973338524 7.048133183 XXXX 1 xx Au 0.000									Au 5.539311139 3.449753572 7.018798083 XXXX 1 xx Au 0.000									Au 5.892075425 1.815224663 4.785606260 XXXX 1 xx Au 0.000
Au 5.711638088 3.471855024 7.366208290 XXXX 1 xx Au 0.000									Au 7.141186345 0.914696310 7.359364962 XXXX 1 xx Au 0.000									Au 1.324903042 6.009251118 7.288291481 XXXX 1 xx Au 0.000									Au -0.219446089 3.421781110 7.048409686 XXXX 1 xx Au 0.000									Au 4.088173106 6.001188967 7.040743310 XXXX 1 xx Au 0.000									Au 2.946015872 1.815408807 4.785702135 XXXX 1 xx Au 0.000
Au 4.211996531 0.932389584 7.384089945 XXXX 1 xx Au 0.000									Au 4.233076017 0.906050037 7.380743694 XXXX 1 xx Au 0.000									Au 2.802286205 3.459488774 7.289960589 XXXX 1 xx Au 0.000									Au 4.201404953 0.872698313 7.048966564 XXXX 1 xx Au 0.000									Au 7.032072981 0.881971952 7.048180092 XXXX 1 xx Au 0.000									Au 1.471793113 4.366357995 4.785840528 XXXX 1 xx Au 0.000
Au -1.668973882 6.026121424 7.384699239 XXXX 1 xx Au 0.000									Au 5.682923309 3.450730397 7.395216857 XXXX 1 xx Au 0.000									Au 7.103392396 0.885463064 7.429223403 XXXX 1 xx Au 0.000									Au -1.676903623 6.060788163 7.164567263 XXXX 1 xx Au 0.000									Au 4.103343011 0.810072595 7.153557403 XXXX 1 xx Au 0.000									Au -1.655697386 5.982358577 7.101715618 XXXX 1 xx Au 0.000
end									Au 4.228928214 6.044790732 7.450406474 XXXX 1 xx Au 0.000									Au 5.628941602 3.438074843 7.432802919 XXXX 1 xx Au 0.000									Au 7.163314902 0.957162897 7.164607917 XXXX 1 xx Au 0.000									Au 1.154841179 5.918573618 7.155825853 XXXX 1 xx Au 0.000									Au 4.235367109 5.982678515 7.102348557 XXXX 1 xx Au 0.000
end									end									Au 4.152150087 5.991066156 7.437562176 XXXX 1 xx Au 0.000									Au 2.743002394 3.508465555 7.165289097 XXXX 1 xx Au 0.000									Au 2.613673120 3.365592149 7.162207123 XXXX 1 xx Au 0.000									Au 7.183907452 0.879465715 7.102543254 XXXX 1 xx Au 0.000
									end									end									Au 5.745886390 3.365389824 7.179414461 XXXX 1 xx Au 0.000									Au 1.193146655 0.871838948 7.180529078 XXXX 1 xx Au 0.000									Au 1.291248984 0.878927551 7.102785920 XXXX 1 xx Au 0.000
																		end									Au 1.324963399 5.916962300 7.179599521 XXXX 1 xx Au 0.000									Au -1.729588986 5.973633069 7.181824366 XXXX 1 xx Au 0.000									Au -0.182416743 3.430888703 7.102834959 XXXX 1 xx Au 0.000
																											Au 1.326314144 0.812203494 7.180004274 XXXX 1 xx Au 0.000									Au -0.272932255 3.418085933 7.218697769 XXXX 1 xx Au 0.000									Au 5.711488424 3.430968135 7.104679345 XXXX 1 xx Au 0.000
																											end									end									Au 4.237969142 0.880185837 7.105902688 XXXX 1 xx Au 0.000
																											end									end									Au 1.291452836 5.982499439 7.106258532 XXXX 1 xx Au 0.000
																																													Au 2.764372388 3.431503326 7.107383467 XXXX 1 xx Au 0.000
																																													end
																																													end

## Sheet: Figure 1c
nc	nad				Ead
		Ag/C	Ag/Au	AgOx/Au	Ag/C	Ag/Au	AgOx/Au
9	9	-0.91	-5.98	-9.75	-0.15	-0.66	-1.08
7	6	-1.08	-5.34	-7.01	-0.27	-0.89	-1.17
6	6	-1.12	-5.91	-7.04	-0.28	-0.98	-1.17
5	3		-3.31	-4.67		-1.1	-1.56
5	3	-1.06	-3.26	-4.74	-0.35	-1.09	-1.58
4	2	-1.04	-2.42	-3.8	-0.52	-1.21	-1.9
3	1	-0.83	-1.42	-2.47	-0.83	-1.42	-2.47

## Sheet: Figure 2
Ag/C			Ag/Au-gray		Ag/Au-red			AgOx/Au
Time(t) / ms	Charge(Q) / pC		Time(t) / ms	Charge(Q) / pC	Time(t) / ms	Charge(Q) / pC		Time(t) / ms	Charge(Q) / pC
30.1609	0.24004		0.59658	0.04058	9.16543	0.17293		12.1555	0.44237
20.0124	0.21259		1.09015	0.05933	2.78161	0.10004		9.91873	0.43218
23.2221	0.3283		0.1727	0.07356	27.4194	0.12994		26.8546	0.43473
8.86746	0.07195		0.37873	0.13473	4.50344	0.08046		5.98472	0.39674
9.2544	0.13224		3.7404	0.2922	4.63448	0.13068		17.7284	0.25828
30.5657	0.16151		0.355	0.02369	7.56819	0.09951		6.38143	0.35129
31.8374	0.41956		0.12836	0.03421	6.35434	0.05585		16.1332	0.64962
6.80661	0.11654		0.19228	0.05617	6.87643	0.12093		18.1092	0.27324
13.6447	0.14688		0.36362	0.06045	3.6526	0.16144		26.3046	0.25625
18.4406	0.16926		3.23764	0.07404	27.9074	0.10808		11.7267	0.35188
40.9664	0.27119		0.52282	0.06251	2.84778	0.07201		53.8106	4.05892
98.835	0.76258		0.41239	0.10592	5.8999	0.14283		8.98891	0.2634
23.3646	0.22676		0.26726	0.09007	7.53796	0.0874		9.25886	0.41081
9.27509	0.05824		0.436	0.03947	10.7781	0.09523		13.1922	0.35515
16.4733	0.2805		0.5515	0.0591	11.4537	0.10429		11.1713	0.35198
4.4216	0.03413		0.18924	0.05194	2.55578	0.05881		9.91839	0.20758
80.9142	0.65696		0.5351	0.0549	5.33071	0.1215		12.7784	0.27779
18.8349	0.15725		0.88451	0.06586	0.74536	0.09665		39.5849	1.3498
17.6667	0.0841		0.2176	0.10654	2.75774	0.13895		15.9563	0.35033
8.88099	0.0667		0.5498	0.03845	17.4763	0.07363		16.9603	0.29461
15.6557	0.18228		0.42842	0.05262	4.47801	0.11491		16.4259	0.23852
45.9307	0.73464		1.10533	0.1666	8.21883	0.13455		21.6361	0.33399
39.7237	0.1886		2.88365	0.35274	20.8038	0.1295		19.1052	0.42482
14.3508	0.10862		0.43042	0.03387	3.49191	0.1559		14.8125	0.27552
13.3788	0.08561		0.476	0.06633	0.95999	0.07888		13.8355	0.22275
1.15815	0.01112		3.96496	0.14649	11.3151	0.13033		5.16894	0.12626
8.21363	0.08375		0.75468	0.10357	2.90436	0.11802		28.1749	1.52697
3.47297	0.0454		0.23001	0.07108	18.6903	0.06949		14.2256	0.25344
28.7923	0.23241		5.27285	0.06773	18.6078	0.15207		23.6392	0.33107
26.8969	0.35849		0.52554	0.06134	3.93045	0.15042		17.7104	0.59284
9.179	0.10283		0.20144	0.04722	11.2161	0.12651		7.92307	0.20414
51.3933	0.53108		0.20567	0.10628	3.77304	0.11538		41.5003	1.24587
11.3243	0.17291		0.75646	0.04961	18.1924	0.14142		35.6895	0.32445
9.81288	0.08667		0.34296	0.05278	1.81543	0.0928		22.3531	0.27395
81.3376	0.25801		3.78516	0.06228	4.18443	0.1471		29.1916	0.30784
9.57067	0.09366		0.44939	0.05506	20.9312	0.07172		19.601	0.31095
24.5847	0.29093		0.36498	0.03338	26.5014	0.09844		9.50583	0.31723
10.0832	0.27125		0.24097	0.07115	4.71212	0.16837		18.0689	0.48281
45.2891	0.15534		0.252	0.03492	13.0867	0.07522		16.3615	0.19698
1.21188	0.02178		0.29742	0.02722	8.41976	0.14514		8.83808	0.13198
68.6539	0.44809		0.17881	0.05568	13.6669	0.10103		19.1098	0.34684
1.04501	0.01585		0.15441	0.03567	25.3378	0.31966		15.1922	0.67236
8.48161	0.09042		0.20823	0.01677	23.2736	0.10753		11.2848	0.99268
2.24729	0.01703		0.40006	0.21263	33.4836	0.17268		6.29088	0.06891
33.2701	0.26649		3.35754	0.03016	2.19478	0.12571		13.5745	0.25377
19.1095	0.16431		0.12105	0.09415	2.37072	0.08236		11.0869	0.3122
16.607	0.15056		1.58152	0.04081	3.95692	0.06463		11.5959	0.27728
16.523	0.14912		0.35592	0.03328	2.3206	0.24985		10.8714	0.20565
17.3717	0.17895		5.13394	0.16217	5.7648	0.06412		14.2617	0.35518
4.41988	0.04259		6.0557	0.09369	3.24484	0.07501		13.5151	0.24145
17.7583	0.13238		5.39603	0.15197	11.5079	0.09442		22.2154	1.13068
19.0323	0.16694		0.08981	0.00963	2.3648	0.06925		12.205	0.19706
39.923	0.16758		5.23841	0.10618	14.9725	0.0981		20.6145	0.28763
6.71069	0.05493		10.649	0.20247	25.1303	0.16308		14.5762	0.62179
10.5312	0.08648		0.56796	0.08662	3.06517	0.17838		23.894	0.32724
90.5573	0.37056		0.73678	0.03349	18.9051	0.07243		12.7203	0.55824
3.03077	0.04913		0.28347	0.06875	4.59997	0.11572		28.5455	2.01299
7.71279	0.10914		0.2059	0.28035	2.29433	0.0969		48.6248	3.50133
57.6159	0.26114		0.37403	0.02725	13.559	0.45923		17.7797	1.33637
3.84221	0.11486		0.17863	0.24703	12.1958	0.07735		10.1421	0.18595
23.0924	0.17709		0.28546	0.11428	2.35777	0.14753		10.3173	0.33617
18.9575	0.31981		0.18773	0.09739	6.9891	0.10357		16.8525	0.29073
10.5046	0.14606		0.18077	0.19384	5.08289	0.12919		17.9933	0.56366
3.14544	0.05703		0.30779	0.1132	7.78403	0.0607		17.9933	0.76688
32.6789	0.49509		0.30914	0.17326	3.94023	0.17563		11.6367	0.13714
14.4001	0.17026		0.26214	0.20063	3.80489	0.06886		14.5822	0.38499
35.8303	0.22187		0.30836	0.21728	4.17985	0.13748		25.4356	1.43792
3.32818	0.04865		0.36542	0.33377	2.10181	0.05222		9.91914	0.47294
23.1173	0.29487		0.35267	0.20393	3.92149	0.10572		4.95167	0.13951
13.2012	0.19306		0.40992	0.18217	22.6607	0.05415		20.6054	0.54976
51.5936	0.33016		0.90192	0.18358	5.85368	0.08309		103.26	3.59727
2.93486	0.05023		0.49144	0.11547	3.17213	0.09971		13.0955	0.58228
9.06019	0.08806		0.3447	0.12535	13.8397	0.13534		9.39174	0.46171
42.1255	0.3118		0.53351	0.13511	12.5516	0.14012		12.8492	1.51994
3.61816	0.04346		0.30767	0.26119	3.33304	0.10613		15.9578	0.3185
9.2921	0.0651		0.62955	0.08501	3.99912	0.20418		7.47791	0.19322
4.94808	0.071		0.32043	0.2039	20.1682	0.15294		6.43765	0.31321
1.16849	0.01665		0.25308	0.19299	2.62344	0.06255		6.79112	0.23063
20.3758	0.20054		0.32129	0.1845	4.86407	0.0938		4.77887	0.2087
46.7793	0.165		0.18114	0.19965	3.65699	0.10854		4.64285	0.25591
6.25672	0.09988		0.17126	0.1903	38.7305	0.71377		25.1986	5.4361
8.4192	0.07896		0.19306	0.16878	10.6226	0.07459		10.8093	3.91015
5.76152	0.06942		0.21151	0.24341	2.68292	0.1263		5.9947	0.2853
24.157	0.29076		0.40922	0.11421	5.05476	0.10094		17.9614	2.0259
4.13884	0.07562		0.87843	0.16586	4.68137	0.09438		5.98843	0.22961
30.1001	0.33973		0.20081	0.14896	9.21949	0.12749		4.1731	0.303
20.3256	0.26345		0.63212	0.17417	7.77511	0.0606		9.25623	0.26273
21.5333	0.31926		0.38533	0.21302	4.85064	0.15943		11.6231	0.48463
2.5755	0.04061		0.28893	0.30811	7.0771	0.13425		6.50027	0.16385
5.50241	0.12722		0.23162	0.10951	7.18039	0.06905		8.35936	0.37711
19.7088	0.11861		0.29377	0.12945	4.58043	0.04438		17.7228	0.28271
10.3776	0.02642		0.32201	0.18801	4.66773	0.17708		39.0317	7.7986
13.9344	0.09285		0.64185	0.22944	37.4153	0.18382		4.16919	0.13707
40.1958	0.19588		0.19128	0.15001	3.75809	0.08122		20.0447	0.34744
8.14167	0.0438		0.12459	0.06213	7.9267	0.1114		27.8167	1.24444
23.442	0.144		1.31386	0.49476	19.0081	0.1033		18.4721	0.31212
8.08298	0.26356		0.15019	0.04248	2.23203	0.11262		1.13784	0.51236
12.6515	0.10056		0.17127	0.2349	2.79663	0.1108		5.66185	0.36245
27.6759	0.16119		1.11979	0.44679	3.80418	0.142		2.46887	0.11292
22.0605	0.30478		0.29401	0.23807	10.5801	0.09083		24.9403	0.31168
14.4079	0.15728		0.51943	0.37324	2.31395	0.03644		44.6326	0.64859
10.1386	0.06697		0.57644	0.41098	4.9422	0.13		27.7653	0.35019
21.702	0.10443		0.41809	0.11505	2.99947	0.07027		25.8217	0.35076
66.2701	0.38071		0.35594	0.16875	4.17089	0.59217		25.0056	0.17223
24.2759	0.089		0.39067	0.18708	6.60643	0.11045		44.644	0.3695
6.74189	0.06913		0.20772	0.28174	5.60141	0.04936		13.7155	0.59644
1.83989	0.02146		0.31454	0.19928	5.02312	0.12934		47.3503	0.45346
8.20246	0.13023		0.36549	0.19242	1.17866	0.02322		17.9128	0.27059
10.9842	0.1043		0.25183	0.32092	1.87931	0.1234		29.5358	0.35086
24.9443	0.16296		0.36826	0.1646	13.8514	0.31836		35.9841	0.43645
23.4783	0.20266		0.2651	0.16918	8.60388	0.13717		28.7253	0.3516
57.7982	0.30934		0.32791	0.13302	4.88767	0.17438		27.6531	0.32362
7.07103	0.06325		0.288	0.16602	0.82593	0.03164		38.868	0.46457
14.8486	0.22326		0.33055	0.21435	3.01688	0.13818		28.2217	1.12523
6.20037	0.05689		0.57058	0.09615	0.45007	0.02459		36.094	0.33341
81.796	0.37722		0.15486	0.18082	8.13132	0.14878		20.7228	0.51648
3.52148	0.03352		0.1357	0.07232	2.24841	0.0453		27.8983	0.19642
10.2165	0.0451		0.47378	0.18284	13.1171	0.27223		26.9484	0.3018
17.8413	0.16445		0.20812	0.15367	9.60104	0.26768		38.7732	0.47979
7.12532	0.10674		0.44167	0.29272	4.94873	0.19393		24.2179	0.41077
32.5703	0.25104		0.28149	0.50754	1.30977	0.08181		43.5996	0.39126
25.6669	0.24966		0.26366	0.08595	2.53223	0.05174		24.39	0.29296
11.4071	0.14791		0.33603	0.23781	1.22597	0.04271		45.6421	0.73326
20.296	0.13769		0.44303	0.30355	6.79676	0.19544		53.9681	0.35542
21.7985	0.09447		0.32064	0.12094	0.9089	0.03267		30.3169	0.30846
3.26687	0.02943		0.33349	0.11168	6.69984	0.11184		29.8095	0.54992
21.4551	0.38929		0.19796	0.1435	6.05575	0.18857		25.0099	0.43483
62.0794	0.35405		0.74501	0.26633	9.52641	0.22513		24.46	0.45736
33.8582	0.2135		0.50687	0.16243	8.92501	0.18764		84.806	0.3184
8.50913	0.10775		0.09437	0.11056	14.8348	0.1482		21.7357	0.34326
4.38525	0.07061		0.54152	0.19611	4.24944	0.12965		38.0284	0.57266
10.2702	0.0796		0.26103	0.07984	11.6476	0.27439		46.3699	1.53834
12.6759	0.19415		0.44801	0.18437	3.40323	0.07519		77.3386	2.40586
8.54499	0.13697		0.31537	0.11221	7.30094	0.16056		6.81893	0.15029
12.5282	0.12594		0.45178	0.06955	1.47286	0.11391		11.5546	0.3135
8.02914	0.09292		0.4198	0.22886	10.0144	0.21449		27.0458	0.28254
17.8538	0.13749		0.39053	0.16648	11.4693	0.28058		16.5658	0.29266
16.7008	0.16339		0.77857	0.08631	3.77447	0.1043		16.3417	0.09066
4.8452	0.046		0.26531	0.06868	3.87092	0.08333		22.7924	0.32879
7.05036	0.12013		0.40703	0.23983	3.8997	0.13009		31.0873	0.32123
4.74736	0.08178		7.2867	0.27369	1.47171	0.06972		39.5182	0.62297
4.47761	0.03325		0.75021	0.09202	2.56879	0.09373		25.6239	0.34132
12.6029	0.0865		0.53764	0.08508	3.84724	0.18918		23.4634	0.33274
37.3992	0.21586		0.40402	0.09985	6.56682	0.24347		20.049	0.32141
20.5741	0.16557		0.47561	0.1313	3.85047	0.13306		23.3414	0.29085
28.554	0.30166		0.56786	0.20895	5.24802	0.17681		20.1177	0.42746
12.2228	0.03444		0.27933	0.16113	1.74089	0.05891		14.8286	0.20745
20.1446	0.13261		0.33825	0.12522	3.88296	0.13303		23.469	0.24878
8.08052	0.02193		0.23957	0.13756	5.37773	0.17103		13.4462	0.26085
9.36282	0.06682		0.24329	0.24531	1.03079	0.06143		20.9002	0.23878
23.971	0.11192		0.22146	0.49148	6.09419	0.09017		16.0746	0.14062
9.90471	0.05291		0.256	0.07856	6.34644	0.15195		14.4907	0.16945
31.4374	0.287		0.46389	0.13735	9.46226	0.2091		12.1415	0.30508
11.0119	0.06091		0.53621	0.42912	2.65803	0.11635		17.8206	0.26812
2.01968	0.02125		0.45882	0.19468	2.55486	0.05813		30.7106	0.41713
39.4414	0.27277		0.32563	0.1767	5.46237	0.15484		24.048	0.39307
10.0408	0.18635		0.26657	0.05645	10.0633	0.26788		13.2799	0.20852
2.82803	0.03748		0.93412	0.14134	1.20277	0.07106		25.0071	0.30895
32.4186	0.44219		0.22167	0.12333	2.94957	0.11984		36.2302	1.07725
10.7538	0.21658		0.11905	0.17501	6.58105	0.15669		20.8411	0.24213
23.9254	0.22904		0.35658	0.37015	5.07812	0.15335		17.7613	0.30919
1.49627	0.01916		0.33591	0.12284	7.24222	0.22442		14.4953	0.20925
18.357	0.31992		0.53369	0.05954	5.81928	0.24009		38.5363	0.62719
17.7605	0.04814		0.35734	0.28315	1.95198	0.06587		11.3429	0.41711
18.6998	0.21397		0.91359	0.18635	0.95673	0.05155		40.5899	0.6116
6.80142	0.10835		0.28514	0.16561	5.90671	0.22007		21.7988	0.55348
1.81293	0.03431		0.21172	0.05923	5.21955	0.19795		10.0787	0.26178
28.6588	0.29416		0.1911	0.11632	0.80153	0.03435		28.4664	0.2696
10.6152	0.1584		0.20673	0.1301	5.96889	0.21865		20.6916	0.31594
14.1627	0.20593		0.35826	0.25335	4.57653	0.18617		46.5816	0.64582
8.07262	0.20399		0.48776	0.14286	3.38299	0.05107		13.7141	0.28725
7.5245	0.10424		0.27311	0.12536	4.84466	0.34825		24.9615	0.28585
16.6284	0.17446		0.29419	0.15406	3.44096	0.52036		42.3599	0.58222
0.9529	0.01465		0.43781	0.27143	3.72494	0.43581		26.7039	0.3591
12.971	0.20709		0.85064	0.23335	0.75674	0.11821		20.5855	0.35144
9.05439	0.18638		0.268	0.18457	1.76405	0.11836		44.8749	0.4722
22.6699	0.32433		0.72046	0.25233	6.61808	0.57812		23.2377	0.34521
29.9147	0.30006		0.16207	0.19561	3.35816	0.17208		44.928	1.09762
27.9024	0.30999		0.20892	0.204	7.0459	0.33882		37.5139	0.58018
11.8658	0.15089		0.64458	0.11236	6.70872	0.3446		11.3846	0.18084
7.00255	0.07673		0.5927	0.11948	1.28335	0.18327		23.0665	0.38378
35.5558	0.22609		0.39245	0.29925	1.96091	0.27747		46.0589	0.72822
9.08353	0.12439		0.21547	0.17238	1.14378	0.17585		44.7487	0.59338
8.27659	0.12567		0.37025	0.16347	0.74224	0.15184		36.5196	0.51808
6.11838	0.13955		0.36998	0.23212	0.86398	0.38292		25.7792	0.42977
4.0151	0.03691		0.17135	0.13113	5.68816	0.79746		38.2212	0.71387
30.6833	0.27961		0.14347	0.14773	0.48048	0.16448		28.9623	0.38233
3.44479	0.02909		0.32665	0.09432	1.81177	0.29481		39.6781	0.75905
18.6384	0.09242		0.95416	0.20007	2.50444	0.3444		33.8952	0.286
20.0065	0.15177		0.66325	0.07042	2.69664	0.36239		28.8488	0.49598
19.6644	0.29847		0.40286	0.11857	1.24577	0.20241		27.3284	0.29786
3.51413	0.05451		0.48754	0.1404	0.6237	0.15965		25.2625	0.28832
12.8825	0.08055		0.54	0.3157	0.91768	0.23033		26.6917	0.36767
65.5516	0.60381		0.33215	0.11156	1.09722	0.67605		24.9521	0.41969
6.54547	0.27164		0.30609	0.07364	5.58481	0.2661		25.0246	0.21724
33.8846	0.26384		1.26917	0.17076	0.58726	0.19307		21.3947	0.38659
11.4094	0.0823		0.60875	0.03082	2.77461	0.32112		28.4036	0.5072
13.6069	0.08184		0.30994	0.16148	1.94341	0.42658		26.1135	0.45378
15.4854	0.23482		0.43283	0.25628	1.23202	0.19076		26.8615	0.35121
11.8119	0.15944		0.57334	0.34891	1.95612	0.21414		34.8117	0.67056
6.72726	0.14519		0.3362	0.08477	9.15625	0.43202		26.2066	0.37108
14.9131	0.13317		0.29193	0.10657	1.42574	0.24185		33.3032	0.31623
8.81175	0.0617		0.3341	0.1713	1.33554	0.19867		32.0444	0.54692
32.9192	0.18735		0.68291	0.30323	6.33925	0.55458		27.9476	0.33798
20.5381	0.17214		0.55238	0.17851	1.49609	0.6		24.0141	0.27609
29.5427	0.29176		0.62442	0.14884	1.70834	0.31818		15.6675	0.24025
14.8735	0.0946		0.29124	0.21864	0.95575	0.14179		32.6317	0.4829
12.3218	0.16922		0.6941	0.0896	1.48674	0.11038		14.8307	0.28744
4.65125	0.06085		0.24698	0.14072	4.81172	0.43874		40.9993	0.31024
7.63523	0.08177		0.33576	0.22568	0.75481	0.09331		23.0034	0.78127
16.1494	0.15856		0.47814	0.07664	0.92678	0.33027		28.8807	0.36985
6.34449	0.06722		1.87022	0.28602	0.94502	0.17494		33.7056	0.44673
10.9424	0.08033		0.36695	0.10454	1.45625	0.37574		29.6502	0.38731
6.82143	0.05733		0.33566	0.04959	0.95202	0.13676		23.9962	0.50168
1.22469	0.00772		0.23627	0.22207	1.21309	0.24053		22.1853	0.13894
5.51028	0.05373		0.94748	0.79042	4.19344	0.33659		19.9212	0.37362
9.09767	0.08538		0.5452	0.16275	2.00483	0.34103		26.8073	0.36322
8.59699	0.09173		0.98121	0.11392	0.93734	0.12354		38.2484	0.48267
8.53367	0.0911		0.52266	0.16368	2.39269	0.14426		33.2319	0.85944
4.04048	0.04507		0.18817	0.10405	0.77221	0.43691		33.6875	0.62266
12.5662	0.16378		0.23358	0.09454	2.82815	0.41709		45.0558	0.63631
6.96445	0.11738		0.20201	0.33527	0.7433	0.48759		26.819	0.41223
17.7649	0.22981		0.32537	0.19436	0.72083	0.14179		18.8314	0.31616
14.4983	0.1595		0.91232	0.09345	1.43397	0.18717		18.9881	0.22323
10.551	0.05199		0.40305	0.17622	1.0558	0.26993		33.6999	0.87518
11.1379	0.14872		0.57179	0.09351	3.53876	0.82158		31.4152	0.37075
17.4604	0.12922		1.86552	0.19781	2.80857	0.26621		78.155	1.58535
33.0458	0.33454		0.29709	0.1243	1.44883	0.27239		24.4776	0.4016
14.0378	0.1452		0.3952	0.11679	2.44619	0.53154		32.1546	0.70689
3.64989	0.0309		0.51918	0.23502	1.04763	0.21541		15.1133	0.52077
1.69001	0.03554		0.28734	0.09365	4.36127	0.44318		58.2057	1.14536
25.0842	0.12581		0.87798	0.08898	1.3758	0.17908		17.8298	0.40347
26.6599	0.25722		1.68862	0.25802	5.61106	0.39787		27.1636	0.56791
2.83691	0.02697		0.35899	0.20989	4.40345	0.33997		15.6334	0.29105
6.09708	0.04369		0.253	0.43183	1.35925	0.39131		51.6536	0.96057
2.57615	0.03947		0.57955	0.22015	1.07495	0.24039		21.0415	0.39545
18.6042	0.16314		0.44696	0.10099	1.88222	0.39411		26.8078	0.62051
12.3352	0.16656		0.29922	0.2003	1.11655	0.23072		30.0258	0.44141
5.3725	0.08116		0.72628	0.21923	1.16925	0.47352		28.9803	0.45697
2.96771	0.01529		0.28413	0.13222	0.57691	0.12192		34.2126	0.60143
1.90158	0.04448		0.5526	0.15155	2.58412	0.45778		21.4529	0.45261
6.02248	0.07155		0.26257	0.22812	3.44549	0.5079		27.0064	0.39641
11.0692	0.13739		0.64447	0.17235	1.54667	0.48934		28.4772	0.56125
16.8608	0.08654		0.97895	0.27526	2.35864	0.20599		21.5634	0.47994
7.22896	0.06816		0.53121	0.24115	1.11629	0.39801		23.3691	0.2985
38.7925	0.2621		0.90402	0.11739	2.98777	0.30693		24.0041	0.47834
8.35546	0.09832		0.35005	0.12447	0.63134	0.11561		19.1036	0.30933
10.6339	0.04674		2.77511	0.34452	2.70787	0.27433		25.0586	0.69513
4.76281	0.07609		0.22611	0.24172	0.95609	0.27299		20.189	0.20932
4.95908	0.04948		0.3248	0.06792	0.64949	0.18435		30.1577	0.39349
8.69797	0.07566		0.93976	0.12245	1.13997	0.22224		41.5087
15.6762	0.06875		0.36245	0.11639	2.82638	0.27964		36.1133	1.15334
6.56646	0.05228		0.45617	0.38244	1.1374	0.13132		32.2747	0.43753
22.8122	0.12232		0.6051	0.41497	5.58643	0.46829		29.6953	0.49469
6.91595	0.10767		0.29631	0.22556	2.97061	0.52723		27.9484	0.37999
9.04434	0.2407		0.45124	0.20373	5.27308	0.3075		15.846	0.45981
3.38203	0.01592		0.58208	0.23966	0.87078	0.15358		42.9887	1.09389
2.67085	0.04162		3.56567	0.14884	1.34526	0.40662		41.517	0.50813
4.49652	0.0351		0.36029	0.15025	1.49219	0.15484		18.47	0.41004
8.42799	0.06631		0.59505	0.17063	1.1572	0.27368		25.9198	0.36039
2.69518	0.03317		0.42113	0.14233	1.44737	0.2018		30.8866	0.3714
5.66344	0.05995		1.96961	0.32973	1.8321	0.3911		32.2103	0.49685
24.835	0.32171		0.96547	0.34135	1.09905	0.44678		21.708	0.47695
19.3122	0.3127		0.19628	0.08585	3.70386	0.32699		15.8572	0.25143
10.3044	0.1699		0.40702	0.2851	3.7872	0.3613		33.3274	0.55599
7.684	0.45973		0.21195	0.10758	0.28167	0.14037		33.7524	0.86039
6.62205	0.08799		0.61118	0.2048	1.52353	0.2772		21.1046	0.40755
6.47431	0.0714		0.512	0.09382	0.81459	0.17371		29.3951	0.48002
3.73109	0.04448		0.29359	0.23228	0.77273	0.37608		36.0315	0.75707
10.9902	0.12436		0.8324	0.09391	0.71437	0.16171		22.7608	0.38595
26.841	0.27915		0.39484	0.13026	1.41129	0.09634		32.9137	0.72107
4.39731	0.04594		0.38571	0.12734	0.79285	0.63048		28.9133	0.2949
3.27504	0.03002		0.76171	0.20203	2.16751	0.22069		23.6145	0.23592
17.0378	0.17787		0.256	0.07751	0.81359	0.37463		22.0764	0.46931
8.05001	0.09165		0.75	0.57358	1.59794	0.13598		30.5309	0.35688
17.3484	0.2399		0.26097	0.16035	2.00396	0.42824		38.9786	0.88641
6.68026	0.08503		0.50146	0.40369	1.91147	0.3329		30.1903	0.31971
25.3807	0.19659		0.85247	0.46275	1.36106	0.37372		27.2903	0.46145
4.40064	0.05827		0.92637	0.1675	13.9713	0.54965		63.5296	0.88406
3.81927	0.04567		7.55199	0.45978	1.2417	0.12249		34.8275	0.6045
9.97821	0.10962		0.92363	0.36572	1.25164	0.31013		27.5486	0.2569
13.8607	0.13967		0.18859	0.13804	1.015	0.137		18.9297	0.40232
21.2595	0.11169		0.496	0.0463	2.56238	0.46327		26.6549	0.57245
12.38	0.239		3.03153	0.20666	7.31653	0.34333		46.9255	0.75062
10.4971	0.08144		2.40717	0.16587	0.72717	0.23119		24.1621	0.5916
18.1307	0.09647		4.66097	0.22976	0.8726	0.21138		18.9493	0.22922
13.293	0.17418		1.17478	0.03549	6.04507	0.50521		32.0322	0.73916
42.0654	0.34785		0.52822	0.03125	0.68922	0.4809		20.2274	0.36112
25.9553	0.21189		1.01247	0.13832	6.04569	0.40611		34.0884	0.82399
15.9613	0.13937		1.73265	0.0654	0.82491	0.27603		20.935	0.28625
16.5012	0.1932		3.78573	0.08257	5.90656	0.41952		44.1733	0.81282
23.5029	0.27172		0.47309	0.03151	0.8527	0.53514		1.33229	0.02777
8.29234	0.07075		0.89066	0.09797	0.86257	0.16645		26.7955	0.46179
21.1195	0.38329		0.96133	0.06869	1.30256	0.31925		24.1728	0.29966
6.43341	0.10427		10.7212	0.20927	0.62411	0.15888		29.3812	0.6122
1.06377	0.01992		0.19898	0.02073	0.76413	0.17329		27.9696	0.60339
5.64102	0.09638		1.50453	0.0963	1.13211	0.11432		29.0314	0.64541
5.05839	0.06948		1.42955	0.21146	7.0357	0.42976		20.7522	0.56819
27.1295	0.23499		1.0634	0.05473	1.78031	0.18369		35.6479	0.29882
25.053	0.29647		0.424	0.02868	2.16217	0.19379		34.6768	0.91166
18.2727	0.27383		1.23716	0.08235	1.69359	0.27623		32.4182	0.28284
13.7568	0.1664		2.79055	0.1504	0.2606	0.13971		22.2123	0.33766
21.9164	0.305		1.44996	0.14248	0.81271	0.10657		25.1799	0.63121
15.9128	0.18121		0.39664	0.02496	0.74848	0.04404		24.9659	0.27613
18.3855	0.23131		0.47125	0.0853	7.19113	0.13265		21.3705	0.0654
19.7467	0.28462		1.03513	0.09807	1.94298	0.09794		29.1562	0.49064
11.503	0.07869		0.44645	0.06948	0.92542	0.08882		25.9754	0.5111
2.82513	0.03049		0.56233	0.09	1.01376	0.22983		20.2104	0.36348
19.1269	0.15475		1.70382	0.28093	2.0282	0.18455		21.7275	0.29977
4.22616	0.04387		0.76707	0.0682	0.92653	0.19034		26.2442	0.56245
21.0159	0.22707		0.20387	0.01585	0.15017	0.32221		27.1485	0.48754
7.98171	0.17303		0.22728	0.01769	1.2194	0.18052		15.9085	0.15993
6.88841	0.067		0.70305	0.1301	2.03678	0.40797		36.323	0.85944
10.8832	0.24344		2.13652	0.22669	4.34406	0.51022		23.9946	0.54054
18.1885	0.12699		1.28503	0.19608	1.56854	0.34271		22.9302	0.63807
6.06419	0.07957		4.82376	0.16695	1.2718	0.20545		23.0389	0.2985
7.24722	0.05934		6.32584	0.26851	1.24755	0.13749		21.4391	0.57573
39.9709	0.13657		1.10332	0.11312	1.02377	0.27566		23.701	0.27395
7.91728	0.14774		0.53024	0.06717	1.24033	0.13527		21.2959	0.41904
4.10367	0.08978		1.50356	0.16915	1.28067	0.27598		23.5658	0.27145
3.46661	0.08348		1.4732	0.13201	1.30768	0.22016		38.4933	0.63984
24.5706	0.45782		0.40226	0.07656	2.50707	0.31202		60.9445	0.84673
7.15802	0.09958		2.01529	0.0699	5.70183	0.4567		25.8921	0.34349
17.7133	0.12993		3.67812	0.28488	1.25355	0.21956		30.2707	0.73178
7.04506	0.09658		5.12653	0.18659	1.05589	0.41956		32.8084	0.4684
3.92003	0.04559		0.64905	0.02394	1.37972	0.28084		33.9433	0.83552
24.821	0.15915		1.13794	0.10668	0.18488	0.41456		28.271	0.67288
12.3328	0.08859		2.17823	0.15647	3.27825	0.3747		28.9957	0.83133
4.60531	0.03639		1.61267	0.07879	0.83003	0.29712		24.9799	0.1738
18.3597	0.12274		1.33537	0.27761	1.28002	0.24821		32.1942	0.60875
11.212	0.11969		0.66305	0.1239	1.36272	0.14548		19.5006	0.44496
20.5956	0.18694		0.33473	0.02263	1.29551	0.3087		20.6375	0.47958
2.13047	0.01857		0.7811	0.08881	1.71984	0.51456		37.1789	0.80632
15.397	0.30684		1.41487	0.06007	0.88313	0.32824		18.7499	0.34416
11.4364	0.20968		2.02097	0.27457	1.43734	0.95692		21.4806	0.34957
59.5748	0.5099		0.41296	0.07062	0.20838	0.34013		22.4536	0.25305
50.0175	0.37514		0.69167	0.17456	0.28805	0.26482		39.2529	1.00762
4.01525	0.05561		0.17818	0.0866	1.13996	0.21325		21.6023	0.40058
3.77901	0.05025		4.19398	0.4305	0.93258	0.2362		88.1555	3.35181
1.52668	0.02158		0.383	0.04158	1.95327	0.24691		17.3982	0.28617
3.53095	0.05076		1.60378	0.10372	2.53265	0.27834		36.8534	1.05895
27.6544	0.24918		1.18963	0.17607	2.53265	0.23354		33.1131	0.45974
17.7127	0.09021		2.02151	0.2374	2.53265	0.2349		20.7648	0.43929
22.79	0.27591		0.35729	0.09128	2.53265	0.32579		26.2252	0.37455
15.0222	0.27795		0.16904	0.02705	2.46533	0.43116		19.9108	0.34277
4.13785	0.04996		5.74	0.15216	0.26273	0.13253		11.7293	0.1313
6.28666	0.05673		1.53025	0.11498	1.24395	0.1809		29.4102	0.4689
19.6446	0.16763		2.92344	0.34015	0.36768	0.21837		23.5622	0.33221
30.24	0.29787		2.46646	0.11798	0.68369	0.41035		25.3265	0.40588
15.8967	0.13889		1.0457	0.11533	0.75511	0.34372		33.638	0.96356
31.7318	0.09908		1.18779	0.08376	1.53145	0.35457		26.9331	0.55402
6.72434	0.06147		0.97031	0.0692	1.23712	0.20128		28.5345	0.52348
23.3817	0.24028		0.28759	0.06313	1.37241	0.15513		29.1016	0.48482
16.2509	0.08651		0.94763	0.26379	1.83096	0.16826		17.9536	0.2696
4.98879	0.05533		0.55148	0.07685	0.95831	0.17237		25.1673	0.74837
30.0793	0.09631		0.17927	0.05819	0.20422	0.20667		23.9739	0.44064
6.47729	0.04899		6.30866	0.23277	0.85624	0.26993		37.595	0.98906
13.3942	0.13008		0.9473	0.06607	8.58372	0.63436		29.7277	0.46553
22.4468	0.2358		3.88353	0.07041	0.76371	0.27607		34.4993	0.50626
30.1014	0.30247		3.93013	0.13217	1.47644	0.39507		19.46	0.26533
12.9399	0.12625		0.64831	0.06289	1.36801	0.17436		32.9002	0.88995
18.1315	0.19298		5.13282	0.22043	1.52367	0.17906		15.273	0.29779
7.85787	0.05147		7.40755	0.24761	1.51326	0.2384		24.0473	0.64488
37.3797	0.35177		0.72517	0.05862	2.02123	0.35627		32.0004	0.44169
15.1755	0.10281		0.20949	0.07536	0.22765	0.49228		16.4548	0.20571
10.267	0.03037		0.80556	0.03116	1.16812	0.2579		51.0801	1.22293
19.9681	0.13556		2.24089	0.04023	0.68397	0.25594		5.456	0.05224
18.2687	0.08601		0.48611	0.06728	1.44369	0.65572		35.5387	0.36795
57.7994	0.12665		0.2742	0.03269	0.89852	0.15017		19.5872	0.58828
3.9196	0.03218		0.44629	0.04905	0.74135	0.58972		17.7459	0.1778
9.48817	0.04371		0.23103	0.01842	1.58863	0.57632		30.9893	0.87546
18.8971	0.06263		0.31847	0.07013	1.44802	0.29845		44.8046	0.59735
52.9481	0.29694		1.31011	0.19729	1.57886	0.19944		16.7353	0.36889
4.61121	0.03108		0.55312	0.03857	0.80852	0.13187		18.7942	0.27666
22.171	0.14436		5.14715	0.19716	1.0254	0.21764		22.9752	0.33898
14.5342	0.1302		10.9473	0.1984	1.39785	0.32444		21.6828	0.49116
6.4531	0.12764		0.6432	0.02477	1.31229	0.17816		22.5813	0.47532
10.459	0.09778		0.64896	0.06632	1.51722	0.35944		19.3089	0.31013
4.79324	0.05667		0.39421	0.04055	1.68118	0.34375		23.1889	0.35874
5.4595	0.06668		0.58833	0.0787	0.86672	0.2196		21.5871	0.41297
21.0834	0.1314		1.30567	0.11731	0.98517	0.15368		26.8656	0.55017
4.51164	0.02795		0.80474	0.0645	1.32409	0.293		22.6945	0.35017
13.7843	0.19232		0.69437	0.10759	1.96629	0.41652		20.1118	0.36763
6.57371	0.09069		1.10299	0.2167	0.71009	0.21937		25.204	0.54139
18.6279	0.11838		0.62902	0.10538	0.91433	0.40502		23.9544	0.4347
31.8032	0.12423		11.511	0.16753	0.34148	0.37649		21.4997	0.28984
3.03919	0.01812		0.66362	0.05341	0.8357	0.30708		30.9385	1.11294
26.7463	0.10624		4.0888	0.20137	1.28908	0.16688		37.6395	0.78438
12.0138	0.12151		0.45918	0.02699	0.54563	0.21737		24.237	0.47996
8.77558	0.07925		1.32977	0.09024	0.75706	0.22331		33.3893	0.55245
21.0943	0.2348		0.45915	0.03977	1.19977	0.33214		30.6393	0.95662
3.14141	0.04241		0.72296	0.05396	0.06027	0.63512		33.3417	0.93507
11.2028	0.09149				3.7618	0.29897		21.1771	0.38344
9.57566	0.04665				1.63402	0.33699		39.0236	0.76867
16.1903	0.094				0.53519	0.21415		24.7192	0.40611
3.13056	0.04445				1.05487	0.21965		28.3115	0.56272
19.7226	0.19335				0.67458	0.21121		23.8073	0.34825
12.2505	0.07027				1.3602	0.3257		30.0247	0.50825
17.7452	0.17651				0.48861	0.31092		32.5224	0.60285
21.339	0.17425				1.25144	0.40494		29.2942	0.6342
16.6882	0.12736				0.7004	0.13022		17.2276	0.27992
15.9283	0.16975				0.86186	0.12672		18.6995	0.36889
14.1698	0.20682				0.50589	0.38424		27.5355	0.42239
3.1912	0.04214				0.52628	0.42224		27.6013	0.73266
17.0011	0.13373				0.2907	0.22241		32.3013	0.46144
10.2996	0.10818				0.54506	0.13223		15.7559	0.33002
22.3233	0.2304				0.63835	0.32479		17.5767	0.22883
3.03454	0.04432				2.39607	0.49694		34.5343	1.11121
12.9845	0.25309				0.28815	0.30816		31.8949	0.91596
16.2279	0.10561				0.22494	0.2971		25.6771	0.52173
24.4491	0.2588				0.85839	0.2513		23.8429	0.53225
18.792	0.23099				0.52545	0.13963		26.3179	0.74853
17.5115	0.13134				0.47649	0.19382		27.6008	0.51654
11.8407	0.04804				0.72728	0.17163		32.2229	0.68277
3.84201	0.04938				0.53948	0.21348		20.8458	0.31686
18.1331	0.12607				0.45167	0.22798		22.0782	0.39862
12.4292	0.34266				0.60563	0.17206		21.9755	0.25603
9.53161	0.31284				0.52708	0.45953		28.7057	0.55561
13.59	0.31228				0.16466	0.24443		37.143	1.2469
5.44912	0.0306				0.64183	0.37423		26.4405	0.57107
6.19069	0.11269				2.44743	0.78215		17.6252	0.25424
9.75486	0.10019				0.52089	0.2121		14.1146	0.33822
3.95519	0.02703				4.45299	0.59594		33.5815	0.53721
3.16295	0.05493				0.83588	0.1725		20.2588	0.24079
5.90826	0.00959				1.21489	0.29058		20.3653	0.3012
0.62028	0.01529				0.53039	0.19805		30.6869	0.479
5.85885	0.01475				0.65104	0.21943		16.039	0.21163
19.2234	0.17792				0.83588	0.25646		28.8379	0.46846
4.02413	0.04835				0.53415	0.38385		45.2348	2.17989
5.07492	0.03705				0.77827	0.19845		17.1161	0.38164
14.3092	0.17334				0.65081	0.18946		26.2079	0.37653
14.9774	0.09889				0.64409	0.25072		41.6765	0.87872
1.41251	0.04616				0.65441	0.32699		47.849	1.41228
3.20593	0.03071				2.06777	0.45607		22.1131	0.31083
7.36035	0.08085				0.53208	0.19505		33.9303	1.08789
13.7483	0.26862				2.78232	0.28758		14.2902	0.2438
16.9528	0.19347				2.06347	0.37109		28.9505	0.40829
9.78408	0.25509				8.71963	0.33678		50.0024	1.37218
4.46874	0.03057				10.0787	0.24202		28.0396	0.40934
2.38942	0.01385				1.14032	0.41057		42.9708	1.08116
3.26549	0.0188				10.0824	0.31125		21.6318	0.32104
11.0348	0.13055				3.56792	0.51255		21.1192	0.33552
2.36289	0.0377				1.41117	0.14811		28.2325	0.47759
22.741	0.24202				4.84565	0.18594		27.9421	0.44107
2.76115	0.03771				2.08695	0.18967		19.2015	0.28401
7.25761	0.04946				6.75082	0.5452		25.6825	0.57281
1.49021	0.02817				2.78889	0.32141		11.2301	0.12848
2.02927	0.02948				8.15574	0.75716		31.6882	0.59824
3.23567	0.04287				1.99229	0.38958		19.9166	0.23578
9.2353	0.11775				3.31348	0.41511		26.374	0.43878
2.4482	0.03251				2.52956	0.24854		25.8301	0.4552
19.3002	0.06901				11.9922	0.36928		25.974	0.31693
2.31861	0.03343				1.26221	0.24646		41.6499	1.24983
3.4478	0.04411				2.31798	0.28764		24.7763	0.4329
3.18078	0.09966				0.66894	0.42746		27.1148	0.5609
10.6998	0.10854				1.21995	0.48542		22.1018	0.57984
5.17253	0.05613				8.89085	0.43272		21.4989	0.37352
2.09638	0.01876				0.83243	0.15383		33.3825	0.71704
1.06344	0.01811				1.06939	0.19568		23.3306	0.47494
24.8077	0.19119				3.6774	0.23502		21.1684	0.34388
7.33102	0.05053				1.93352	0.49148		20.8209	0.3502
3.16329	0.06102				1.11579	0.38059		18.3781	0.25928
3.59441	0.04879				1.2879	0.49197		19.4354	0.31522
10.0747	0.13126				3.06378	0.46177		48.8473	1.36359
5.89656	0.02323				15.0598	0.5766		20.7699	0.39963
12.7538	0.30562				2.11829	0.47035		26.0534	0.4193
1.55022	0.02817				1.78759	0.38863		21.8588	0.35684
2.28091	0.04417				1.92201	0.23898		18.2606	0.29071
2.3125	0.0394				0.70509	0.34321		21.4742	0.27449
1.23744	0.00644				6.8533	0.18475		32.4203	0.55463
4.4887	0.02473				0.52913	0.27064		37.6575	0.57738
3.09579	0.04699				0.52913	0.4002		12.2904	0.10023
7.87722	0.11345				0.86401	0.49136		22.4414	0.44202
7.56495	0.05231				0.41798	0.2852		34.4519	0.66888
13.4717	0.20031				0.66301	0.38607		27.4878	0.65223
3.7816	0.0355				0.32125	0.28981		19.2955	0.18824
11.3004	0.19925				1.21666	0.3067		27.4744	0.50501
3.2622	0.04906				1.12167	0.22397		24.5835	0.37795
4.30456	0.02909				0.17895	0.39224		36.0752	0.95194
7.09786	0.08493				1.21217	0.3151		22.8822	0.3293
4.60446	0.05521				5.80377	0.36722		23.7446	0.45331
1.76921	0.0444				0.69806	0.28304		26.6343	0.60341
0.91644	0.01487				0.7923	0.1804		28.7714	0.54255
13.4644	0.05463				0.53539	0.15692		21.3804	0.57982
2.68526	0.02982				0.52386	0.17198		26.7427	0.53671
1.10786	0.01636				13.9773	0.59156		17.6913	0.45132
12.4847	0.17576				10.45	0.36476		25.7118	0.56621
3.51347	0.0349				5.66295	0.5123		28.9115	0.44842
7.29862	0.04937				0.4324	0.07068		25.279	0.40565
11.7657	0.09198				0.20803	0.18512		6.43011	0.25537
1.86757	0.01496				0.32072	0.33293		19.3422	0.26218
0.87257	0.00782				0.86554	0.31829		16.2067	0.34133
9.86195	0.068				1.13091	0.23629		21.5317	0.216
3.50822	0.0271				0.73523	0.15132		14.7995	0.41264
27.936	0.14184				6.29377	0.48085		23.2628	0.3402
1.04422	0.02183				0.90857	0.36572		30.7911	0.44084
8.10157	0.06668				1.13001	0.34461		19.1261	0.35388
5.62604	0.06559				2.55026	0.7202		17.0543	0.41304
6.47746	0.08684				2.63841	0.36712		23.6709	0.45325
13.9338	0.12729				1.63659	0.33458		17.5876	0.34616
1.5976	0.02				2.70733	0.48547		22.6691	0.66813
14.1145	0.21816				4.81414	0.18816		19.9817	0.32488
3.66264	0.03112				1.2465	0.25282		17.233	0.41303
5.47116	0.07942				1.93207	0.20589		19.2861	0.37146
2.74791	0.04322				1.3362	0.48973		21.5727	0.37096
39.709	0.07799				7.63565	0.33773		22.348	0.38828
2.18023	0.01568				0.66154	0.5948		23.6342	0.48482
17.4245	0.19931				5.82516	0.31217		26.2502	0.47022
4.82581	0.05844				5.7959	0.46491		23.0049	0.36587
5.84779	0.06641				1.88414	0.49066		22.5066	0.49622
18.5696	0.16528				11.1834	0.39775		23.4291	0.35988
10.8525	0.04851				5.42998	0.3363		12.4179	0.20648
14.465	0.09191				4.36235	0.5702		19.5318	0.36557
11.2874	0.19473				1.39994	0.0789		17.3108	0.37179
20.6519	0.10196				3.05339	0.48497		36.0269	0.44988
3.76835	0.04773				4.00491	0.32245		18.4847	0.28812
15.1716	0.08126				6.76924	0.51908		39.7548	0.8904
8.59727	0.1663				1.4192	0.34552		32.5321	0.66421
40.978	0.20602				2.38338	0.31601		29.0555	0.94848
3.94574	0.03808				1.69377	0.34221		22.7679	0.37296
6.90955	0.17682				2.72647	0.29769		23.464	0.4381
1.42157	0.0237				3.7656	0.64024		26.0817	0.4704
2.41367	0.04005				1.90507	0.4161		12.0466	0.41298
1.04684	0.02096				1.04992	0.18395		16.4488	0.25118
1.01382	0.01635				2.29065	0.37372		31.062	1.21916
5.87498	0.08941				11.5146	0.42954		30.4771	1.02384
9.49979	0.11872				6.27534	0.53295		16.9515	0.39758
3.54288	0.0612				6.55845	0.42497		34.4632	0.45737
15.813	0.17811				1.07452	0.15312		29.1235	0.6485
6.33486	0.0693				3.43738	0.30425		21.4296	0.6516
6.82629	0.22354				2.51791	0.51682		22.3208	0.36148
1.1556	0.01798				4.91221	0.46195		16.0017	0.40764
9.92261	0.14964				10.7064	0.37032		28.3566	1.17525
32.2794	0.38579				4.42537	0.42575		26.9525	0.4831
9.07258	0.08262				1.73991	0.28705		31.5211	0.85892
3.80339	0.03179				2.65605	0.42152		21.1403	0.37426
4.07146	0.05046				7.62881	0.43676		18.2252	0.31705
11.0924	0.12193				1.25093	0.24824		22.7933	0.35743
6.67442	0.0738				5.07045	0.60064		13.1161	0.14638
2.22408	0.01726				1.06619	0.31363		29.8319	0.59428
3.44662	0.02982				13.3316	0.26182		23.7676	0.60099
63.4051	1.2803				1.00865	0.33791		32.1663	1.24953
11.9337	0.01376				8.83366	0.41423		28.3425	0.33327
7.49719	0.08812				0.91704	0.26017		17.9673	0.48302
1.90508	0.03747				2.06785	0.28348		23.9365	0.46241
1.46972	0.01602				6.92891	0.54434		20.4071	0.44669
1.39878	0.02718				2.39215	0.12714		19.2478	0.24273
13.7877	0.17867				0.90807	0.32807		44.0298	1.02353
1.84281	0.02471				2.75662	0.23043		19.6931	0.46607
1.48365	0.01469				1.25959	0.41383		18.6418	0.2756
2.78279	0.101				4.4934	0.40712		24.5823	0.44412
1.84358	0.01986				2.42151	0.2232		44.2907	1.33617
3.4669	0.03946				2.20068	0.32244		16.0585	0.19767
1.38642	0.02687				5.09394	0.52917		23.892	0.47944
7.5578	0.19823				17.2968	0.40972		41.0754	1.47228
4.26515	0.03657				4.51018	0.20346		18.0153	0.23156
3.36861	0.04836				1.93194	0.39445		18.8675	0.52169
4.56572	0.05045				2.87182	0.16953		38.39	1.14528
5.07547	0.06689				0.79101	0.13403		20.3217	0.28426
2.04433	0.01886				1.14051	0.15596		19.801	0.34269
5.02151	0.05894				1.03564	0.14631		23.3444	0.42406
2.31686	0.02562				2.19981	0.13637		22.5008	0.45132
1.05595	0.04409				1.17592	0.08465		28.493	0.84563
2.45445	0.11611				9.13526	0.66482		21.4225	0.34305
11.5814	0.09381				2.20713	0.36745		15.6355	0.32981
2.91026	0.06462				0.69501	0.15278		15.9095	0.31048
2.26508	0.04065				3.47269	0.31612		22.0858	0.29649
4.01665	0.02097				1.76173	0.44427		18.9573	0.59283
1.65819	0.05854				3.10495	0.33123		17.2815	0.34835
1.34978	0.05471				3.17635	0.29949		17.2325	0.29454
2.14272	0.01886				1.61232	0.26484		23.0405	0.39834
4.11828	0.02804				2.94933	0.17662		29.1004	0.4817
5.88421	0.08127				1.10536	0.18984		19.8301	0.26971
6.83727	0.09497				0.99976	0.5194		17.6113	0.29227
6.19719	0.35588				1.61488	0.34926		97.7907	5.53159
6.87615	0.14265				6.48702	0.39955		24.1029	1.01848
5.86961	0.31831				0.74205	-1.21331		17.1882	0.45685
4.56548	0.09126				1.9296	0.17774		18.6969	0.7583
5.71337	0.03314				0.94921	0.52222		17.8533	0.25211
18.2973	0.06952				1.93012	0.35828		19.4471	0.35032
4.1393	0.25985				1.36118	0.13281		23.2423	0.63325
4.52144	0.03822				1.67726	0.20349		23.3762	0.4407
4.55905	0.12771				0.93115	0.29943		60.3006	1.83374
4.48345	0.04437				2.99688	0.43775		21.0775	0.4018
7.468	0.07251				2.06639	0.2098		24.8598	0.38349
0.49244	0.21809				0.93499	0.1593		26.8145	0.63088
1.61834	0.01283				0.71987	0.3294		21.7971	0.42468
0.71817	0.02968				1.58463	0.29515		55.4962	1.54874
1.32129	0.00966				3.95236	0.16977		19.8139	0.34268
8.11148	0.0146				6.24692	0.58298		14.7927	0.17256
8.91542	0.2386				1.01472	0.43487		17.3037	0.35228
1.71288	0.01614				9.56979	0.5285		24.4535	0.63441
0.35631	0.0367				4.80901	0.29711		21.9679	0.55794
1.01093	0.01531				1.69144	0.31638		21.8894	0.63714
0.43933	0.01533				0.76493	0.33005		20.5265	0.34517
0.4112	0.01052				3.88807	0.2239		45.4749	1.16422
1.20084	0.00965				1.38337	0.36393		32.1321	0.58789
0.83276	0.02137				1.15783	0.36855		19.8937	0.79334
0.72101	0.01435				2.82644	0.3643		24.0759	0.52427
1.21877	0.01644				8.03083	0.3613		26.414	0.41981
0.87166	0.02382				9.09794	0.32446		16.3949	0.2047
2.65408	0.01113				0.43408	0.3419		25.2514	0.54872
5.34721	0.07826				1.86929	0.48561		22.476	0.41723
4.9744	0.05961				2.23491	0.38506		12.2205	0.2038
14.636	0.05633				3.50916	0.23665		14.5806	0.15985
5.33039	0.06106				0.94171	0.3884		26.8515	1.03451
1.61261	0.1409				1.92525	0.31255		19.8576	0.60795
9.88999	0.01376				3.25508	0.27873		22.82	0.4956
6.18309	0.14252				1.69617	0.26194		29.1233	1.03706
1.47508	0.01805				3.85973	0.53955		27.3409	0.90606
8.00752	0.02027				2.67	0.16679		26.2655	0.81046
2.60908	0.05197				3.05659	0.22505		15.9944	0.21854
2.46629	0.05501				0.74931	0.10594		20.4242	0.21432
1.29739	0.07946				4.4096	0.34716		21.9446	0.52122
3.87869	0.03405				2.29416	0.33983		54.3306	2.39208
1.7476	0.01753				2.51558	0.2552		13.2989	0.15659
4.94512	0.02081				3.80393	0.16535		19.7205	0.47221
1.90529	0.12374				7.87163	0.51866		15.0433	0.21545
4.95264	0.06393				1.59291	0.26454		24.918	0.3746
7.71196	0.04085				1.93866	0.32507		22.2031	0.65769
0.12677	0.08675				2.82069	0.17158		25.6019	0.52118
5.16841	0.002				2.5623	0.38272		24.9145	0.55895
5.33499	0.03473				2.68396	0.64366		5.8557	0.07026
0.62225	0.01593				2.49162	0.30635		33.6974	0.76112
0.74042	0.02197				1.83866	0.21303		19.5219	0.37863
2.27516	0.01488				1.58658	0.19636		27.6374	0.72901
4.24841	0.02728				2.49162	0.01742		30.8444	0.49485
1.84484	0.02623				2.29416	0.33859		24.594	0.52656
3.07506	0.04841				2.04916	0.11626		26.5083	0.47642
13.5865	0.02063				1.12679	0.16342		27.725	0.48286
3.65366	0.22278				4.02658	0.56772		26.6411	0.89439
3.27598	0.06349				0.49529	0.10235		11.5794	0.15606
1.76229	0.06154				1.25762	0.2864		14.5458	0.45466
2.37207	0.02371				0.14464	0.15856		22.1639	0.40846
1.98074	0.02761				1.57616	0.2083		15.1691	0.2388
0.74806	0.02068				0.15777	0.15152		24.7694	0.43327
3.25288	0.01562				1.24992	0.30666		19.5269	0.40749
0.21379	0.09717				1.35014	0.22563		23.8039	0.43265
14.3754	0.06034				1.14615	0.29217		22.8902	0.39715
1.99793	0.27603				1.97287	0.14188		14.9544	0.17749
6.19805	0.02515				1.13061	0.17101		30.4564	0.82601
0.51821	0.24131				2.45014	0.4857		16.8216	0.33088
1.62747	0.02101				1.57616	0.22681		22.1564	0.44373
1.69931	0.06088				0.51517	0.13783		25.4994	0.91308
1.58606	0.01834				0.5022	0.13005		13.3121	0.31845
0.62245	0.03759				4.36588	1.00177		15.5403	0.19283
1.93548	0.02059				0.97657	0.26845		22.9896	0.66424
0.72423	0.04465				1.75762	0.39005		11.6774	0.12109
0.59356	0.00984				0.43447	0.19061		26.5483	0.43313
4.70569	0.01621				1.75762	0.13751		35.7399	1.25356
0.8474	0.02482				0.2067	0.20857		21.6031	0.46294
0.88484	0.01465				0.42866	0.33124		34.2013	1.25238
6.86901	0.04173				0.14578	0.11947		40.3719	1.8871
0.50842	0.1471				0.28654	0.13478		34.0658	0.99421
3.0654	0.05956				0.49462	0.25122		22.4253	0.59163
4.88631	0.09129				2.47788	0.30785		20.2858	0.38486
6.17072	0.05101				1.13344	0.11698		20.248	0.32666
0.39423	0.0266				1.13344	0.40043		25.7215	0.72302
0.59863	0.00601				1.18219	0.36824		14.1242	0.21367
5.87783	0.09935				1.12299	0.21565		9.14479	0.13254
7.55016	0.0189				1.47788	0.19912		16.9014	0.20144
0.37163	0.1487				0.4214	0.15243		22.3752	0.38997
0.43589	0.05061				1.47788	0.18996		24.0252	0.43688
0.51	0.05571				1.24779	0.24111		25.1683	0.61208
0.80877	0.01252				4.82359	0.31524		17.5183	0.26647
0.15111	0.02671				2.47788	0.56282		33.5382	0.84819
3.05616	0.05024				1.14779	0.11781		20.6266	0.4549
3.12758	0.07515				3.05966	0.30111		33.5834	1.29725
4.9263	0.21917				2.85924	0.44968		19.9939	0.34349
2.62968	0.03298				2.44296	0.34897		57.6934	0.94038
0.59619	0.10449				3.28061	0.25787		11.6356	0.371
13.7135	0.0224				0.48421	0.25075		42.3117	1.20988
0.40238	0.30565				0.4725	0.2384		24.9657	1.16898
4.82744	0.05172				2.35542	0.17015		33.1233	0.86166
2.0511	0.02211				0.50576	0.16203		19.9821	0.244
4.77985	0.13118				0.18401	0.13231		16.0424	0.19024
5.28076	0.04174				0.14478	0.18119		19.4148	0.36813
8.69498	0.03507				2.66388	0.48811		18.6412	0.27076
0.67279	0.19919				0.28102	0.14761		27.8376	0.67226
2.17735	0.06856				1.53895	0.33452		21.6906	0.5531
4.95574	0.03465				0.24755	0.19581		82.4648	2.28916
5.80503	0.07932				0.49522	0.11431		25.5563	0.59459
5.91344	0.02292				3.4333	0.45626		24.8615	0.5385
0.5018	0.01783				1.62091	0.20535		22.2688	0.53053
2.73074	0.05401				2.66388	0.3356		34.36	0.52602
4.42997	0.03557				1.62094	0.1414		20.6513	0.41482
5.93443	0.05294				0.13741	0.21103		11.4141	0.20341
2.24375	0.04856				0.34487	0.06572		20.9498	0.4227
4.86979	0.0155				1.36209	0.22315		32.905	0.47221
9.35469	0.02766				0.62385	0.41032		21.2602	0.36599
6.32113	0.13476				0.22303	0.21612		17.6105	0.25292
5.97672	0.04485				0.46887	0.10165		30.74	0.94327
9.00991	0.0447				0.28882	0.28471		36.8361	0.73869
5.59476	0.09541				0.4224	0.73754		21.8598	0.37929
3.14466	0.02508				1.01541	0.26607		21.3501	0.49542
3.51565	0.01421				1.11541	0.16938		21.3825	0.31743
0.50701	0.13279				1.04541	0.16289		26.9439	0.25549
2.29231	0.01092				1.01541	0.15868		39.6329	1.24891
9.79513	0.06228				10.9237	0.27639		20.0359	0.44726
5.7337	0.33762				0.32468	0.19176		19.5768	0.35234
13.5487	0.03754				0.31128	0.19187		19.9928	0.23874
5.44473	0.13925				2.72247	0.13837		18.3211	0.39894
1.50749	0.09272				0.49741	0.74755		36.8416	0.39694
5.22874	0.02496				0.22533	0.14429		20.6483	0.55153
3.51681	0.03436				0.33441	0.23547		36.8027	0.76939
0.64282	0.03577				0.19132	0.22003		8.03927	0.101
3.49484	0.01527				0.34362	0.12298		35.3193	0.854
5.90016	0.0895				0.30833	0.21928		19.7445	0.41181
11.7068	0.05222				1.31755	0.18524		22.984	0.57821
6.34891	0.12088				0.52203	0.32415		18.9383	0.43484
0.97473	0.02797				2.57225	0.45228		15.9041	0.19811
3.24042	0.01122				0.81756	0.14515		18.1882	0.35142
5.04211	0.05168				2.67225	0.31304		42.9691	1.00409
6.30664	0.05463				2.17225	0.20099		33.4863	0.5941
1.92647	0.02603				0.41056	0.23841		23.6677	0.99199
0.78925	0.01324				0.29388	0.24074		18.4636	0.42
5.02206	0.02421				1.86388	0.23116		24.6894	0.42142
4.73815	0.01251				0.56124	0.44599		20.5108	0.32778
4.88512	0.03212				0.29472	0.16931		31.1195	1.00613
5.01101	0.08225				4.04166	0.1681		17.6374	0.39064
4.70576	0.04416				6.79002	0.18805		24.3962	0.3581
4.76157	0.07019				3.81471	0.15993		15.5582	0.23081
3.09291	0.02483				2.30611	0.1481		20.9855	0.48871
5.47977	0.01243				4.5759	0.14535		19.9099	0.39806
3.96984	0.05818				7.5759	0.19098		14.7018	0.17482
2.59474	0.09096				5.88697	0.19857		21.0147	0.31228
5.00985	0.06658				4.39924	0.19478		22.0533	0.41276
4.75321	0.03853				2.46773	0.13506		25.9103	0.61985
2.42116	0.07547				3.20241	0.15987		48.7154	2.23345
5.17267	0.03059				13.5272	0.22139		28.6386	0.37506
0.3699	0.0264				1.80984	0.18328		23.1803	0.41397
6.12592	0.05792				2.86176	0.11774		20.3307	0.47323
0.20716	0.02062				13.4228	0.25996		16.6025	0.46176
5.77264	0.09399				4.59264	0.14969		16.1219	0.24864
0.49509	0.03986				6.45882	0.15891		18.1839	0.40791
6.47842	0.03285				8.37525	0.16899		18.68	0.41749
0.55949	0.04223				5.41558	0.12133		30.148	0.46644
3.0201	0.06663				3.78026	0.355		25.8946	0.45091
6.46154	0.06118				1.00531	0.07946		24.8684	0.56172
3.45832	0.04468				3.1881	0.19032		26.8644	0.64988
8.56444	0.05145				1.14796	0.11952		23.49	0.39552
2.55055	0.0692				7.32668	0.17104		18.7878	0.3093
1.98691	0.18351				4.35525	0.17172		18.5489	0.25887
7.77705	0.06199				4.42358	0.2194		29.1074	0.78578
0.14496	0.01416				4.84213	0.14314		18.6097	0.37646
6.19041	0.02833				5.36855	0.18529		25.5409	0.44151
5.02338	0.07531				1.68951	0.12641		0.528	0.13202
5.41976	0.06289				5.29916	0.41112		9.52	0.24931
5.22949	0.06275				1.42507	0.23292		24.2461	0.45876
3.64898	0.05949				4.40936	0.25233		25.1866	0.75161
4.7994	0.05056				0.78468	0.02365		27.4846	0.53571
0.63119	0.07268				5.45339	0.22473		86.6261	1.89638
6.77675	0.06186				9.55377	0.49616		30.9628	0.52597
7.00667	0.09661				5.23211	0.25059		63.6964	1.32939
3.96069	0.07345				7.22398	0.34607		22.0219	0.59759
5.45467	0.09406				6.82338	0.18533		17.6524	0.25482
2.23576	0.04959				4.22262	0.18556		22.8354	0.49726
2.53693	0.12627				4.01237	0.17935		20.4313	0.34224
2.4911	0.05117				4.96893	0.67195		16.4144	0.30445
5.22796	0.07605				3.24192	0.17297		23.0186	0.44462
5.55918	0.06178				11.2684	0.24571		33.9551	0.46181
5.51995	0.07167				2.67677	0.10864		24.8487	0.29061
5.16171	0.07119				2.05843	0.14081		20.1569	0.69615
4.5802	0.0614				6.60858	0.21144		17.6967	0.25392
0.39702	0.046				6.48671	0.29232		22.1164	0.43925
4.25042	0.01274				5.74895	0.17863		47.6595	0.73958
0.54633	0.03267				6.08345	0.18352		16.335	0.28426
4.69332	0.06272				6.23755	0.13896		100.862	3.21832
4.14009	0.06187				1.75526	0.18699		30.4434	0.46741
2.98627	0.05245				4.01633	0.15496		29.5143	0.89939
4.66382	0.09737				2.15453	0.12864		22.3081	0.3005
3.42692	0.06276				4.51553	0.29313		21.0633	0.40357
4.76863	0.09176				5.21501	0.13512		44.1223	0.78976
2.17871	0.06456				4.55649	0.12012		15.5918	0.13553
					4.83463	0.27243		20.5774	0.25131
					6.46788	0.33758		23.5266	0.32034
					7.53353	0.82504		24.2839	0.72947
					7.51881	0.26507		20.6289	0.5025
					5.73978	0.16248		14.4601	0.31813
					8.08071	0.30108		37.7002	1.66469
					5.04976	0.30175		22.0655	0.39245
					2.82198	0.32306		21.5005	0.40189
					2.39632	0.23452		16.8082	0.31828
					4.73601	0.35312		16.8722	0.38222
					1.37675	0.17252		20.3499	0.33555
					7.62932	0.56773		26.8627	0.26631
					2.44661	0.11502		20.253	0.38254
					2.24933	0.05622		40.1015	0.33934
					8.52988	0.7281		26.7335	0.38218
					3.42189	0.20434		25.6195	0.35719
					5.52678	0.19346		28.3132	0.86232
					3.84416	0.09771		29.2624	0.43318
					5.51661	0.52932		91.8999	1.63146
					3.41671	0.40796		21.9855	0.80591
					1.9745	0.26397		22.4232	0.39897
					5.96733	0.13584		29.1566	0.37711
					3.4451	0.12032		23.8438	0.41128
					3.35649	0.15792		11.7409	0.26575
					6.39103	0.29421		26.0924	0.78627
					4.24817	0.18047		22.3805	0.4125
					7.21916	0.28199		22.0769	0.3545
					10.5554	0.15951		15.2713	0.22983
					2.07716	0.07254		17.2781	0.26888
					29.0539	0.75598		43.7552	1.79016
					7.8667	0.10982		48.7976	0.99369
					4.64141	0.19218		22.5089	0.3321
					5.74247	0.14145		19.8171	0.32236
					9.7086	0.30526		24.4294	0.47438
					4.67001	0.1782		18.729	0.34471
					6.48454	0.22426		17.4567	0.29558
					4.31391	0.15625		25.6032	0.98582
					2.75724	0.08165		17.6169	0.22131
					9.13611	0.13589		17.777	0.31876
					4.6466	0.11778		34.7777	1.0906
					1.84769	0.12729		43.1566	0.48641
					6.62447	0.20345		18.8938	0.38218
					6.6335	0.12181		14.8846	0.11206
					5.88571	0.10686		25.909	0.52211
					5.49599	0.2126		11.6371	0.10956
					4.67345	0.21737		33.6794	0.60637
					5.76851	0.15784		18.3657	0.50152
					1.27473	0.05143		14.7981	0.32681
					5.95923	0.26873		18.7305	0.40041
					10.1101	0.17087		39.2079	0.64757
					1.62107	0.16764		45.4347	0.64508
					0.43527	0.14958		25.5209	0.99219
					6.88618	0.19635		21.8673	0.41821
					5.84151	0.10124		16.8323	0.27293
					12.1305	0.42092		15.428	0.23364
					7.0906	0.23506		46.8465	1.5066
					4.70824	0.12615		23.3775	0.48659
					5.79332	0.28408		27.4585	0.72145
					3.10567	0.23991		21.0985	0.3296
					6.13933	0.44551		22.4577	0.40786
					2.89171	0.12067		21.9471	0.39416
					10.4244	0.19788		23.3132	0.48475
					3.037	0.15678		22.2615	0.60655
					6.93009	0.17815		21.2968	0.43431
					9.73661	0.2855		34.7996	0.62699
					9.67582	0.15784		22.0313	0.4198
					1.74036	0.12265		16.8486	0.25882
					0.66539	0.05541		25.4805	0.58021
					7.02615	0.21523		6.65793	0.07821
					0.48526	0.1446		12.3375	0.21425
					0.34376	0.08072		20.6088	0.42177
					3.40079	0.2329		18.8361	0.18903
					5.07767	0.22478		29.3205	1.07391
					1.56622	0.16361		16.3222	0.27814
					6.30237	0.26159		15.985	0.41248
					6.35794	0.17909		26.7369	0.5511
					3.15944	0.22259		23.8085	0.52259
					1.2078	0.12783		32.7799	0.90271
					2.71307	0.28457		26.0656	0.41466
					0.51329	0.29801		50.4259	0.54299
					2.95985	0.1611		20.3436	0.40656
					3.38607	0.29344		25.5822	0.53353
					0.89009	0.09709		40.3296	0.74469
					1.1697	0.04777		64.4362	2.23181
					0.88119	0.06579		17.2249	0.35286
					0.15089	0.05795		23.6754	0.47839
					0.26853	0.07011		27.3653	0.46938
					0.52121	0.14909		20.4819	0.35163
					0.82022	0.08347		29.6992	0.5578
					5.58647	0.28514		26.1967	0.64448
					5.26183	0.14339		14.0883	0.25962
					1.03861	0.11134		17.3847	0.33713
					1.38607	0.14553		28.3876	0.65659
					0.38607	0.05877		22.2608	0.67875
					1.54871	0.09854		29.7561	0.64855
					1.316	0.33725		12.8269	0.11819
					0.3688	0.06176		24.0901	0.33015
					1.54871	0.17462		25.5902	0.59064
					0.52221	0.09393		31.2606	0.50135
					2.34286	0.27328		15.003	0.16661
					6.01667	0.32641		59.8169	0.74317
					0.99144	0.10284		16.3932	0.25344
					0.60889	0.15426		20.2043	0.36888
					0.93219	0.11469		38.1904	1.48404
					4.90338	0.1386		16.6703	0.5385
					8.71934	0.184		22.9448	0.6019
					0.40849	0.07423		20.7411	0.59784
					0.67914	0.08994		23.7783	0.30127
					2.10889	0.10259		29.2894	0.50807
					2.08487	0.18916		21.9558	0.35923
					1.67914	0.09105		24.6859	0.6528
					7.18726	0.51026		35.0624	0.83251
					1.67914	0.12944		39.5882	0.40834
					6.7733	0.23862		14.0191	0.27405
					1.67914	0.09139		24.7418	0.62146
					5.01769	0.40882		25.6254	0.4352
					1.61553	0.13373		17.4485	0.28432
					0.78332	0.07888		37.3749	0.55751
					1.67914	0.16148		14.2117	0.20822
					3.33195	0.12132		23.0368	0.4693
					6.91421	0.26901		28.6462	0.63032
					0.78332	0.03384		24.1822	0.52113
					0.22996	0.14625		22.6582	0.52463
					2.32518	0.09055		13.7662	0.18282
					5.73709	0.13632		11.3789	0.27834
					1.27707	0.22123		9.93349	0.14259
					4.54682	0.51663		26.0948	0.40481
					1.87254	0.1152		0.37724	0.0296
					5.57602	0.23804		19.16	0.33535
					1.3562	0.66911		22.1472	0.30792
					0.50052	0.1153		16.9012	0.43866
					0.27833	0.01891		20.6255	0.32323
					1.76597	0.07027		29.8077	0.50062
					1.27461	0.1198		15.4881	0.36892
					2.51265	0.17133		48.4767	2.53904
					1.91891	0.22843		21.0354	0.28627
					1.00802	0.02941		23.0334	0.54364
					12.7199	0.18001		49.5702	1.29185
					2.54842	0.17875		12.1639	0.3391
					0.41308	0.01148		18.5952	0.39799
					6.14468	0.31027		38.3401	0.60221
					7.29821	0.51501		20.1258	0.70943
					0.2955	0.14249		23.2615	0.3891
					2.51268	0.06199		22.8712	0.54116
					0.50842	0.09248		17.2573	0.2673
					0.97349	0.09428		46.7434	1.35526
					0.75682	0.06249		19.5406	0.30742
					0.45402	0.0337		25.3724	0.17733
					0.21232	0.09806		22.965	0.43116
					0.4143	0.10443		24.6915	0.32307
					0.66637	0.14467		20.228	0.35227
					2.83298	0.15894		12.5315	0.26811
					0.27833	0.03809		36.1512	0.8142
					0.93238	0.13269		25.752	0.4869
					0.74723	0.20577		23.9184	0.44712
					0.4168	0.08563		18.1251	0.29485
					1.84514	0.26549		20.7027	0.48733
					12.0257	1.07317		23.2593	0.35696
					0.27886	0.09524		38.6766	0.81477
					12.8855	0.81119		19.4203	0.30836
					0.78006	0.14923		24.0045	0.43938
					5.2232	0.69084		20.7258	0.41125
					0.53625	0.0474		17.3842	0.27864
					2.20824	0.17625		26.3439	0.35216
					3.99409	0.28457		24.3473	0.5143
					0.94643	0.03053		19.489	0.24029
					4.01401	0.11644		22.3346	0.42187
					0.40476	0.05899		26.2352	0.46805
					8.01817	0.4749		14.6505	0.14663
					0.65571	0.09903		16.3111	0.40696
					0.75714	0.12193		20.9441	0.5026
					8.69561	0.38911		16.8281	0.28119
					1.33843	0.20861		18.1624	0.48233
					0.26335	0.07472		17.1135	0.29326
					1.65978	0.13848		19.0009	0.25141
					5.43661	0.15828		20.3483	0.40764
					0.32291	0.18781		17.1853	0.22935
					3.84397	0.26402		27.0233	0.40933
					2.71252	0.14568		39.2915	1.76528
					0.64593	0.0838		20.6075	0.47318
					4.83647	0.11967		40.8072	0.85849
					2.00894	0.13999		20.7962	0.32945
					0.5397	0.11059		17.4317	0.29522
					4.93348	0.16098		20.0165	0.497
					1.48463	0.14596		27.669	0.41447
					0.28589	0.12406		18.8636	0.36935
					1.49149	0.31993		35.9395	0.66429
					0.9969	0.30205		20.6465	0.35568
					4.40688	0.29026		20.4108	0.33293
					2.2524	0.07718		19.3732	0.30363
					1.95488	0.14588		27.4587	0.3114
					4.1578	0.22254		15.4893	0.3355
					2.2524	0.08792		24.0025	0.75799
					11.3623	0.44734		37.2986	0.75956
					0.13224	0.08708		19.9909	0.45456
					0.96166	0.17004		28.5122	0.62253
					1.8038	0.12132		18.697	0.30458
					0.85938	0.05471		23.2783	0.27468
					3.29121	0.13372		15.9068	0.25648
					0.33189	0.05686		17.4596	0.38532
					0.95173	0.14285		29.1375	0.99123
					0.96097	0.09179		28.0608	0.56439
								20.1692	0.39594
								16.1136	0.45982
								15.5312	0.25044
								15.922	0.43633
								21.7498	0.9089
								13.4632	0.2521
								16.7309	0.383
								16.0295	0.29485
								26.1049	0.37332
								62.827	0.91009
								25.8188	0.55722
								30.4206	1.03164
								20.7739	0.26008
								15.8252	0.20866
								16.9886	0.32628
								15.422	0.16373
								18.4419	0.29716
								18.7933	0.3177
								28.1015	0.65847
								16.922	0.38063
								26.5358	0.99035
								27.8155	0.75391
								20.8074	0.43389
								18.9555	0.33301
								20.8231	0.46488
								23.9687	0.37145
								33.8831	0.47835
								16.8136	0.28952
								29.9944	0.42989
								13.1136	0.2613
								39.0847	0.8174
								25.4246	0.30818
								16.2663	0.29917
								18.1826	0.38935
								30.2511	0.66727
								13.2856	0.27763
								17.3194	0.30625
								14.4393	0.16593
								18.607	0.42047
								18.1726	0.37235
								18.3604	0.58172
								21.6675	0.39734
								18.6867	0.36165
								19.8044	0.48589
								19.3231	0.26291
								21.5977	0.69035
								24.5483	0.37642
								33.8731	0.67404
								15.7357	0.34387
								19.0371	0.50707
								27.6176	0.81742
								32.1626	1.74804
								15.265	0.35475
								17.1899	0.34651
								17.0333	0.30263
								12.7091	0.15861
								16.8364	0.45967
								22.68	0.35942
								28.4546	0.30483
								13.2546	0.44004
								35.3009	0.78402
								21.9843	0.45334
								40.4962	0.68903
								19.0804	0.5067
								15.0707	0.2127
								20.6131	0.35623
								30.3529	0.43256
								22.9399	0.41555
								18.248	0.2684
								18.3673	0.33906
								17.8411	0.36384
								13.7347	0.21881
								13.4852	0.33417
								16.0259	0.31877
								23.7555	0.51918
								18.0804	0.27495
								9.19518	0.10341
								18.5904	0.29903
								26.1161	0.42571
								12.7428	0.16328
								29.7246	0.37691
								21.1598	0.71682
								21.4252	0.43
								16.3565	0.23162
								15.8147	0.25897
								15.8274	0.26658
								17.3717	0.35754
								18.9355	0.33756
								27.1938	0.52268
								25.6277	0.45457
								20.2819	0.39968

## Sheet: Figure 3b
Nano-collision
10 nm Ag			18 nm Ag			34 nm Ag			55 nm Ag			65 nm Ag
Charge(Q) / pC	Diameter / nm		Charge(Q) / pC	Diameter / nm		Charge(Q) / pC	Diameter / nm		Charge(Q) / pC	Diameter / nm		Charge(Q) / pC	Diameter / nm
0.00477	7.86158		0.02881	14.3087		0.2589	29.7448		2.00231	58.8225		1.47754	53.1907
0.00624	8.59202		0.04075	16.0586		0.17842	26.2733		1.25344	50.3194		1.61257	54.764
0.00463	7.77287		0.04512	16.6146		0.45603	35.9226		1.37809	51.9351		3.78275	72.7653
0.00408	7.4574		0.03263	14.9117		0.46743	36.219		1.0335	47.185		0.968429	46.2038
0.00464	7.78407		0.03811	15.7067		0.11805	22.8934		1.51945	53.6531		1.62187	54.869
0.0069	8.88486		0.0504	17.2389		0.37895	33.7721		1.90262	57.8297		0.644835	40.3464
0.0082	9.41106		0.0356	15.3527		0.25959	29.7716		1.82184	56.9995		0.876838	44.6987
0.00715	8.9867		0.0557	17.8232		0.48084	36.5624		1.23244	50.0368		0.885789	44.8503
0.00479	7.86158		0.05521	17.7697		0.34179	32.6299		1.30511	51.0014		1.53149	53.8303
0.00584	8.40437		0.03738	15.6044		0.37945	33.7869		1.35684	51.6666		3.6586	71.9604
0.00539	8.18776		0.04283	16.3274		0.55975	38.4618		1.0223	47.014		0.215266	27.9886
0.0078	9.25548		0.05524	17.774		0.2049	27.5136		1.50858	53.525		1.71363	55.8849
0.00789	9.28701		0.04049	16.027		0.35935	33.1801		1.46297	52.9799		1.8428	57.2552
0.00528	8.12666		0.06502	18.7665		0.22173	28.2468		1.1483	48.8711		3.63336	71.7946
0.00577	8.37548		0.03787	15.6709		0.39128	34.1347		1.44109	52.7145		1.81319	56.9469
0.00425	7.55363		0.02928	14.3844		0.59975	39.357		1.47003	53.0653		1.60333	54.6592
0.00384	7.30821		0.05529	17.7804		0.41161	34.7157		1.37194	51.8576		1.17741	49.3133
0.0058	8.38513		0.03113	14.6796		0.40032	34.3956		1.57921	54.3475		0.627148	39.9741
0.0048	7.87253		0.0552	17.7697		0.21281	27.8637		2.9795	67.1555		0.322221	32.0164
0.00464	7.78407		0.05527	17.7783		0.3889	34.0654		4.12547	74.8499		3.28002	69.3875
0.00675	8.82435		0.02045	12.7645		0.37206	33.5664		1.63417	54.971		0.154059	25.0352
0.00563	8.29748		0.01632	11.8379		0.3306	32.2702		1.8189	56.9688		1.52373	53.7393
0.00571	8.33666		0.08109	20.1994		0.30114	31.2817		1.49171	53.3249		1.74459	56.2195
0.00592	8.44257		0.04519	16.6244		0.18516	26.6001		1.49695	53.3872		1.51576	53.6454
0.01318	11.024		0.07182	19.3991		0.39678	34.2939		1.95541	58.3596		1.57964	54.3887
0.00545	8.21798		0.08888	20.8274		0.42744	35.1554		2.06083	59.3901		1.23511	50.1061
0.00586	8.41395		0.03188	14.7981		0.176	26.154		1.97615	58.5652		0.923028	45.4702
0.00938	9.84241		0.02621	13.8612		0.30449	31.3976		6.60866	87.58		1.25572	50.3832
0.00467	7.79524		0.26344	29.9177		0.10305	21.8794		4.79506	78.6983		4.31697	76.0411
0.00635	8.64675		0.03298	14.9664		0.61487	39.6854		1.94736	58.2795		1.61251	54.7633
0.00457	7.73907		0.0488	17.0546		0.48321	36.6226		2.56417	63.8778		1.65957	55.291
0.00369	7.20526		0.07161	19.3811		0.59392	39.2293		1.92703	58.0759		2.88785	66.5038
0.00793	9.3027		0.04408	16.486		0.781	42.9785		1.13533	48.6866		1.59946	54.6152
0.00509	8.03324		0.06766	19.0171		0.24855	29.3434		1.47614	53.1386		2.5057	63.4305
0.00382	7.2955		0.05516	17.7654		0.24972	29.389		1.41434	52.3864		0.495914	36.965
0.00511	8.04373		0.03225	14.8567		0.45537	35.9053		1.70927	55.8003		3.07026	67.8756
0.00448	7.69355		0.04136	16.1396		0.18595	26.6383		1.41447	52.3881		3.52304	71.0605
0.0098	9.98718		0.04493	16.59		0.3948	34.2368		4.90902	79.3169		0.565807	38.6259
0.01169	10.5888		0.05538	17.789		0.42168	34.9968		1.36526	51.7733		3.52085	71.0457
0.00664	8.77183		0.01952	12.5659		0.20218	27.3913		1.77224	56.4774		0.898836	45.0695
0.00469	7.81748		0.03352	15.0477		0.48888	36.765		3.93452	73.6769		1.52856	53.796
0.00434	7.61256		0.0865	20.6398		0.40687	34.5825		1.39143	52.1019		2.11434	59.9396
0.0054	8.18776		0.0349	15.2514		0.59032	39.1498		1.15104	48.91		0.249013	29.3807
0.0066	8.75418		0.04621	16.7486		0.44293	35.5748		1.16518	49.1094		0.227685	28.5168
0.00697	8.91053		0.05812	18.0777		0.27628	30.396		0.97997	46.3561		2.52958	63.6314
0.00672	8.80691		0.0604	18.311		0.24077	29.0332		1.30691	51.0251		0.208519	27.693
0.00466	7.79524		0.02984	14.4755		0.5959	39.2728		1.28986	50.8021		3.65288	71.9229
0.00369	7.20526		0.0204	12.752		0.14592	24.57		1.60799	54.6759		3.5689	71.3674
0.0072	9.0118		0.0864	20.6319		0.29973	31.2324		0.90315	45.1117		1.72657	56.0252
0.00485	7.89434		0.08347	20.3951		0.45822	35.9798		0.76988	42.7735		1.20573	49.7056
0.00572	8.3464		0.04712	16.8566		0.4932	36.873		1.16534	49.1117		3.03852	67.6409
0.01066	10.2712		0.07748	19.8959		0.58012	38.923		0.96034	46.0443		2.44822	62.9417
0.0037	7.21829		0.08311	20.3674		0.55544	38.363		1.40154	52.2279		1.90106	57.8523
0.00649	8.7008		0.04636	16.7655		0.7169	41.7689		1.34999	51.5794		2.59563	64.1805
0.00598	8.47099		0.03466	15.2163		0.44054	35.511		1.2823	50.7026		1.76571	56.4454
0.00397	7.39597		0.04388	16.461		0.76129	42.6137		1.6084	54.6804		0.281627	30.6112
0.00525	8.10608		0.04768	16.9231		0.53593	37.9087		0.8758	44.6515		1.52002	53.6956
0.01235	10.7905		0.07724	19.8754		0.51836	37.4896		3.05787	67.7393		1.62985	54.9588
0.00644	8.68286		0.03689	15.5345		0.38312	33.8958		2.67871	64.815		2.87755	66.4248
0.00334	6.97616		0.03752	15.6239		0.34553	32.7485		0.98189	46.386		0.791838	43.205
0.00494	7.94834		0.01469	11.4325		0.29435	31.0444		0.96026	46.043		2.10315	59.8336
0.00489	7.91603		0.02496	13.639		0.42715	35.1478		0.98769	46.4771		2.15405	60.3125
0.0055	8.238		0.04239	16.2738		0.38413	33.9258		0.90287	45.107		0.733066	42.1085
0.01027	10.141		0.05825	18.0922		0.31144	31.6343		1.22488	49.9342		5.00059	79.86
0.01292	10.951		0.04518	16.622		0.558	38.4219		1.15517	48.9686		2.08957	59.7045
0.00906	9.72919		0.03065	14.6069		0.40235	34.4534		1.49921	53.4141		1.90141	57.8558
0.00405	7.44519		0.06687	18.9438		0.30004	31.2435		1.63914	55.0266		1.79518	56.7576
0.00508	8.02272		0.06884	19.127		0.38445	33.9347		1.55506	54.0692		1.00379	46.7594
0.00602	8.48984		0.1261	23.403		0.35203	32.9526		1.10512	48.2507		1.62699	54.9267
0.00774	9.23169		0.03169	14.7702		0.13478	23.9281		1.13564	48.6909		1.59492	54.5634
0.00931	9.81435		0.08254	20.3199		0.31927	31.8969		1.7496	56.2359		4.47386	76.9514
0.00504	8.00161		0.0576	18.0236		0.16558	25.6273		6.14994	85.5049		2.02163	59.0504
0.00829	9.44157		0.04087	16.0743		0.31428	31.7302		8.50263	95.2544		1.59327	54.5446
0.00571	8.3464		0.02819	14.2053		0.3411	32.6083		1.43308	52.6168		2.56596	63.935
0.01402	11.2534		0.10089	21.7255		0.19254	26.9489		1.30775	51.036		0.835384	43.9829
0.00472	7.82855		0.04321	16.3755		0.89933	45.0476		1.2121	49.76		0.852379	44.2792
0.00435	7.61256		0.03172	14.7733		0.2636	29.9237		0.98312	46.4055		2.46379	63.075
0.0028	6.57789		0.03161	14.7578		0.37389	33.6211		0.76876	42.7528		2.05535	59.3769
0.00458	7.75037		0.08355	20.4017		0.49829	36.9997		1.18566	49.3955		1.11985	48.4962
0.00955	9.89806		0.03539	15.321		0.25781	29.7026		3.60736	71.5754		2.07233	59.54
0.00627	8.60119		0.03345	15.0387		0.02427	13.514		1.74388	56.1745		0.676678	40.9999
0.0068	8.84172		0.04408	16.486		0.55072	38.2541		0.77929	42.9473		2.37995	62.3512
0.01138	10.4974		0.03418	15.1458		0.3547	33.036		1.82895	57.0736		1.09507	48.1359
0.00305	6.7607		0.04567	16.6831		0.20439	27.4912		4.44551	76.7376		3.28073	69.3924
0.00663	8.77183		0.05549	17.8018		0.35739	33.119		1.95033	58.3092		3.88193	73.3958
0.00495	7.95905		0.08276	20.338		0.41304	34.7561		1.18256	49.3524		2.71103	65.1178
0.00848	9.51698		0.04935	17.1172		0.1828	26.4866		1.8395	57.183		3.07276	67.894
0.0044	7.64748		0.08061	20.1595		0.42759	35.1593		1.60269	54.6158		1.75458	56.3266
0.00994	10.0345		0.06098	18.3695		0.35074	32.9126		1.50821	53.5207		1.96731	58.5167
0.00577	8.36581		0.01336	11.074		0.69577	41.3547		2.10567	59.8179		1.2723	50.6041
0.00432	7.60085		0.01703	12.0048		0.06078	18.3494		0.91005	45.2263		3.56378	71.3333
0.01184	10.637		0.08566	20.5728		0.37597	33.6839		1.14931	48.8853		3.13017	68.3142
0.00564	8.30731		0.04335	16.3932		0.43269	35.2985		1.41971	52.4528		2.83122	66.0663
0.01304	10.9848		0.03491	15.2514		0.24597	29.2408		1.77048	56.4587		1.93458	58.1904
0.00631	8.62859		0.03396	15.1132		0.43164	35.2702		1.1445	48.8172		1.35939	51.7332
0.0043	7.5891		0.02045	12.7645		0.41808	34.8969		1.38267	51.9923		1.78497	56.6499
0.00643	8.67386		0.01597	11.7502		0.2163	28.0147		1.45924	52.935		4.23561	75.5604
0.00729	9.05333		0.0401	15.9741		0.65623	40.556		1.25225	50.3033		0.426173	35.144
0.00521	8.09576		0.05362	17.5985		0.35587	33.072		2.446	62.881		1.51794	53.6711
0.00699	8.92757		0.04208	16.2328		0.62625	39.9283		0.77009	42.7772		0.567771	38.6705
0.00863	9.56907		0.06909	19.1492		0.58657	39.0665		2.02038	58.999		0.544893	38.144
0.0117	10.5949		0.03785	15.6709		0.32955	32.2357		2.56978	63.9243		1.48092	53.2312
0.00429	7.5891		0.03782	15.6654		0.35839	33.1505		1.21354	49.7797		2.63315	64.4882
0.00711	8.9783		0.04857	17.0289		0.30737	31.4956		1.25404	50.3274		4.87797	79.2018
0.00643	8.68286		0.04807	16.9703		0.48735	36.7269		0.60671	39.5091		0.197867	27.2132
0.01067	10.2712		0.0463	16.7582		0.44149	35.5367		1.5476	53.9826		3.37888	70.0777
0.00516	8.06462		0.04484	16.5802		0.69148	41.2693		0.45313	35.8463		2.61838	64.3675
0.01422	11.3066		0.07108	19.3323		3.35972	69.8986		1.55484	54.0666		4.03985	74.3779
0.0063	8.61948		0.032	14.8167		0.53623	37.9158		3.62538	71.6944		3.18181	68.6879
0.01033	10.1673		0.05109	17.3184		0.2509	29.4352		1.30149	50.9542		1.4321	52.6397
0.00407	7.44519		0.03103	14.667		0.58672	39.0701		1.12427	48.5277		2.81322	65.926
0.00604	8.49923		0.08666	20.6525		0.44125	35.5298		1.60247	54.6133		3.38667	70.1315
0.0058	8.38513		0.07715	19.8668		0.20606	27.5655		0.89097	44.9076		4.23345	75.5475
0.0059	8.43305		0.03443	15.1811		0.47214	36.3405		1.33476	51.3849		4.80851	78.8241
0.00405	7.44519		0.05244	17.4685		0.46759	36.2231		1.47996	53.1844		0.346468	32.8002
0.00598	8.47099		0.896	44.9921		0.13148	23.7312		0.9873	46.4712		1.26036	50.4453
0.02674	13.9558		0.08408	20.4455		0.90381	45.1227		1.13612	48.6977		1.84902	57.3195
0.00412	7.48169		0.0338	15.0894		0.48452	36.6554		1.44472	52.7588		0.579691	38.9393
0.00423	7.55363		0.01944	12.5487		0.14399	24.4607		1.59738	54.5553		2.68816	64.9343
0.00919	9.77905		0.07404	19.597		0.5942	39.2354		3.03085	67.5391		1.01776	46.9754
0.00627	8.61034		0.05014	17.2093		0.5546	38.3437		1.23629	50.0889		1.75661	56.3483
0.00584	8.40437		0.05904	18.1726		0.39629	34.2801		1.95296	58.3353		1.69989	55.7351
0.00652	8.71866		0.03686	15.5317		0.17666	26.1867		1.44533	52.7664		3.18018	68.6761
0.0068	8.84172		0.01805	12.2445		0.41324	34.7617		1.3501	51.581		2.57035	63.9715
0.00761	9.17569		0.02982	14.4723		0.41907	34.9247		1.49521	53.3663		1.64549	55.1342
0.00393	7.35861		0.08989	20.9052		0.48305	36.618		1.16865	49.158		1.28678	50.7953
0.01089	10.3413		0.04751	16.9041		0.35414	33.0186		1.49866	53.4074		2.84112	66.1432
0.00632	8.62859		0.0599	18.2604		0.54831	38.1979		1.95117	58.3174		1.65448	55.2344
0.00569	8.3269		0.02945	14.4138		0.52236	37.5858		1.05659	47.534		0.929194	45.5712
0.00453	7.71638		0.03261	14.9087		0.45435	35.8785		1.3789	51.9451		1.6138	54.7778
0.0115	10.5342		0.07627	19.7909		0.40711	34.5887		1.7186	55.9018		0.587647	39.1166
0.00522	8.09576		0.04206	16.2302		0.73841	42.1828		3.9067	73.5028		7.48165	91.3386
0.00988	10.0143		0.04911	17.0918		5.5468	82.613		2.74461	65.3423		0.65593	40.5765
0.00656	8.73646		0.03369	15.0745		0.62955	39.9988		1.33291	51.361		3.87151	73.3301
0.01318	11.024		0.0258	13.7903		0.5991	39.343		1.06049	47.5924		1.9925	58.7654
0.00492	7.9376		0.03198	14.8136		0.48379	36.6372		1.04114	47.301		1.90733	57.9158
0.00461	7.76164		0.05599	17.853		0.32321	32.0283		1.23368	50.0535		2.39302	62.4652
0.00442	7.65905		0.07681	19.8375		0.61664	39.7232		1.64458	55.0874		2.47764	63.1929
0.00519	8.0854		0.02859	14.2721		0.52629	37.6801		1.49592	53.3749		2.56389	63.9178
0.01062	10.2583		0.04535	16.644		0.42485	35.084		1.93562	58.1622		0.494245	36.9235
0.00583	8.39476		0.06767	19.019		0.22705	28.4718		1.1552	48.9688		2.61438	64.3347
0.01636	11.8476		0.04379	16.4485		0.13392	23.8772		1.75109	56.2517		4.12971	74.9253
0.00561	8.29748		0.04247	16.2815		0.49033	36.8016		1.26031	50.4113		3.8255	73.0385
0.00618	8.5644		0.02887	14.3186		0.28522	30.7204		0.70193	41.476		0.480935	36.589
0.00908	9.73634		0.04236	16.2687		0.49809	36.9947		1.60662	54.6603		4.36518	76.3231
0.00678	8.83305		0.05944	18.2135		0.5637	38.5523		1.98005	58.6039		1.06308	47.6625
0.0094	9.8494		0.03398	15.1162		0.20189	27.3787		1.10953	48.3147		3.05641	67.7734
0.0108	10.3159		0.04719	16.8637		0.21646	28.0216		2.5437	63.7073		2.34172	62.0155
0.01068	10.2776		0.04149	16.1578		0.24332	29.1358		1.13215	48.6408		3.18758	68.7294
0.00786	9.27915		0.04057	16.0349		0.40456	34.5166		1.40458	52.2656		2.51741	63.5292
0.00402	7.42066		0.05888	18.1561		0.4932	36.873		0.95762	46.0008		3.27136	69.3264
0.00597	8.47099		0.04547	16.6587		0.87172	44.582		1.7298	56.023		4.19949	75.345
0.00539	8.17764		0.05665	17.925		0.69195	41.2785		1.20518	49.6651		3.21727	68.9421
0.00588	8.42351		0.02717	14.0319		7.78135	92.4809		1.99264	58.7278		4.6912	78.1778
0.00877	9.62791		0.04922	17.1033		0.47506	36.4153		1.30389	50.9855		4.68261	78.13
0.00442	7.65905		0.02765	14.114		0.20053	27.3171		0.85075	44.2218		4.71505	78.31
0.00437	7.62423		0.02028	12.7269		2.23923	61.0568		1.91697	57.9747		2.50382	63.4147
0.00766	9.19977		0.03484	15.2426		0.27724	30.4312		1.25422	50.3298		3.07762	67.9298
0.0075	9.13526		0.04524	16.6293		0.62613	39.9258		1.1066	48.2722		1.86979	57.5334
0.007	8.92757		0.04245	16.2815		0.38931	34.0771		1.09955	48.1697		1.59981	54.6191
0.00581	8.38513		0.04754	16.9065		0.52303	37.6016		1.17184	49.2028		3.60046	71.5772
0.0073	9.05333		0.03337	15.0267		0.43751	35.4291		1.15947	49.029		0.335286	32.4435
0.01002	10.0614		0.04266	16.307		0.97411	46.2635		0.62017	39.7987		4.28458	75.8504
0.00661	8.76301		0.03518	15.2921		0.51026	37.2933		1.16837	49.1541		3.83548	73.1019
0.02256	13.187		0.03361	15.0626		0.89034	44.8972		1.48597	53.2561		1.5472	54.0137
0.00627	8.61034		0.06898	19.14		3.16315	68.508		1.57194	54.2641		1.20614	49.7113
0.00588	8.42351		0.03209	14.829		0.7211	41.8504		1.25101	50.287		3.88119	73.3912
0.00469	7.81748		0.06783	19.0321		0.24049	29.022		1.13476	48.6783		2.74307	65.3734
0.01156	10.5525		0.0522	17.4418		0.20948	27.7171		1.18901	49.4421		0.63911	40.2266
0.00733	9.06159		0.06115	18.3855		0.61956	39.7858		1.28911	50.7924		1.78584	56.6591
0.00952	9.89114		0.04242	16.2764		0.31395	31.7194		0.91769	45.3525		1.73094	56.0725
0.00656	8.73646		0.07462	19.648		0.71702	41.7713		1.09143	48.0508		0.474308	36.4202
0.0099	10.021		0.02355	13.3753		0.35864	33.1579		2.21368	60.8236		1.56756	54.2497
0.00536	8.1675		0.03129	14.7078		0.53584	37.9064		1.76634	56.4147		1.53892	53.9173
0.00669	8.79817		0.04092	16.0822		0.45998	36.0258		1.065	47.6596		0.703094	41.5266
0.00415	7.49378		0.0371	15.5653		0.48213	36.5953		0.64399	40.3023		2.07354	59.5515
0.00575	8.35612		0.01638	11.8524		0.48189	36.5892		1.06243	47.6211		2.94867	66.9675
0.00809	9.37265		0.09419	21.2334		0.26653	30.0338		1.22766	49.972		2.03308	59.1617
0.0046	7.76164		0.03444	15.1841		0.74222	42.255		1.17608	49.2621		2.55724	63.8625
0.00823	9.42634		0.03188	14.7981		0.36823	33.4505		0.63883	40.1939		4.24894	75.6396
0.00512	8.04373		0.04059	16.0375		0.26687	30.0466		1.32145	51.2136		2.66428	64.7414
0.00439	7.63587		0.04959	17.145		0.29226	30.9711		1.03374	47.1887		1.58164	54.4116
0.00518	8.07503		0.04118	16.1162		0.49864	37.0081		1.02867	47.1116		1.87095	57.5453
0.00615	8.55515		0.05349	17.5854		0.41379	34.7774		0.92644	45.496		0.487331	36.7505
0.0066	8.75418		0.0496	17.1472		0.61025	39.5858		0.90136	45.0817		1.66482	55.3491
0.00876	9.6206		0.04136	16.1396		0.44183	35.5459		1.47837	53.1654		4.20566	75.3819
0.00556	8.26784		0.05883	18.152		0.02924	14.3778		1.35818	51.6836		0.605661	39.5123
0.00559	8.27775		0.01867	12.3786		0.20138	27.3552		0.88151	44.7481		4.30882	75.9932
0.0049	7.92683		0.04147	16.1552		0.3882	34.0449		0.92193	45.4219		0.48189	36.6132
0.00758	9.16763		0.03105	14.667		0.25395	29.5536		1.13659	48.7046		1.42814	52.5911
0.00643	8.67386		0.0609	18.3614		0.35958	33.1868		1.48036	53.1892		2.62051	64.3849
0.00396	7.38356		0.05521	17.7697		0.43639	35.3988		1.35225	51.6084		2.02976	59.1295
0.00828	9.44157		0.02731	14.0525		0.32295	32.019		4.56346	77.4103		2.05739	59.3965
0.01103	10.3918		0.06789	19.0377		0.57536	38.8163		1.87377	57.5359		2.03793	59.2086
0.00731	9.06159		0.03775	15.6571		0.21419	27.9229		2.37151	62.2362		2.08175	59.63
0.00709	8.96988		0.02714	14.025		0.20182	27.3751		1.60207	54.6087		2.69161	64.962
0.00552	8.24797		0.04046	16.0217		0.385	33.9511		1.72427	55.9631		1.74703	56.2457
0.0074	9.09448		0.05027	17.223		0.38844	34.0519		1.21793	49.8398		3.24872	69.166
0.00766	9.19977		0.07365	19.5616		0.5456	38.1352		1.27763	50.6411		1.63539	55.0211
0.00562	8.29748		0.04694	16.8351		0.38363	33.9111		1.24408	50.1938		3.3564	69.9219
0.00658	8.74533		0.02388	13.4394		0.92437	45.4619		1.07372	47.7893		3.81621	72.9793
0.0059	8.43305		0.07535	19.7128		0.08779	20.7427		1.25024	50.2765		2.58978	64.1323
0.00632	8.62859		0.03272	14.927		0.37419	33.63		2.1747	60.4645		3.32607	69.7107
0.00886	9.65707		0.03184	14.7919		0.28304	30.642		0.86549	44.4757		2.49327	63.3254
0.0068	8.84172		0.05667	17.925		0.60472	39.4656		1.26705	50.501		5.03971	80.0677
0.00557	8.26784		0.03065	14.6037		0.52569	37.6658		1.40667	52.2914		5.03202	80.0269
0.00668	8.78941		0.01362	11.1453		0.34643	32.7769		0.49042	36.8036		3.39491	70.1883
0.00661	8.75418		0.05853	18.1211		0.97164	46.2242		0.10649	22.1202		1.86337	57.4675
0.00747	9.12714		0.03354	15.0506		0.15629	25.1383		0.45268	35.8342		3.38518	70.1212
0.00605	8.5086		0.04527	16.6318		0.40967	34.6611		1.06519	47.6623		0.443241	35.607
0.011	10.3792		0.0228	13.2336		0.41029	34.6785		0.63804	40.1775		1.66155	55.3129
0.00847	9.51698		0.08434	20.4666		0.31532	31.7652		1.10781	48.2897		2.6249	64.4208
0.00498	7.96973		0.04686	16.8255		0.83056	43.869		1.68112	55.4924		1.58559	54.4568
0.00645	8.69184		0.04661	16.7967		0.15823	25.2418		0.34613	32.7681		2.82957	66.0534
0.00749	9.13526		0.06948	19.1861		0.36224	33.2685		0.05538	17.789		3.30591	69.5695
0.00739	9.08628		0.07992	20.1026		0.69266	41.2928		1.46128	52.9597		4.91635	79.409
0.00637	8.65581		0.07294	19.4995		0.37893	33.7715		1.90483	57.8522		4.5593	77.4381
0.0067	8.79817		0.03516	15.2892		0.20754	27.6313		0.34169	32.6274		2.59333	64.1615
0.012	10.6847		0.01775	12.1717		0.1142	22.6424		0.82532	43.7765		0.535746	37.9293
0.00844	9.502		0.03609	15.4242		0.17617	26.1619		1.76101	56.3578		0.861416	44.4351
0.00895	9.68605		0.06554	18.8164		0.89456	44.968		0.12973	23.6261		1.55342	54.0861
0.00546	8.21798		0.02672	13.9523		0.2259	28.4232		1.02474	47.0513		0.291174	30.9533
0.00662	8.76301		0.0308	14.6291		0.56604	38.6056		1.16708	49.1361		4.18774	75.2746
0.00468	7.80637		0.01719	12.0469		2.04128	59.2018		1.21219	49.7613		3.40924	70.287
0.02056	12.7852		0.05836	18.1025		0.91921	45.3772		3.18156	68.6405		2.00119	58.8507
0.00721	9.0118		0.0578	18.0444		0.12357	23.2448		0.81286	43.5551		0.461291	36.0839
0.00534	8.15732		0.02729	14.0491		0.54542	38.1309		0.67019	40.8411		1.56385	54.2068
0.00786	9.27915		0.03634	15.4583		6.6624	87.8168		1.06993	47.7332		0.666952	40.8025
0.00474	7.83959		0.07434	19.6234		0.33618	32.4507		0.85013	44.2107		3.78009	72.7483
0.01489	11.4841		0.03208	14.829		0.23735	28.8959		1.99328	58.7341		0.950251	45.9129
0.01225	10.7554		0.04008	15.9714		0.06083	18.3554		0.782	42.9968		0.532013	37.841
0.00619	8.57363		0.08328	20.3805		0.17272	25.9905		2.13704	60.1134		2.45682	63.0154
0.01328	11.0518		0.02922	14.3745		0.74054	42.2231		0.79548	43.2425		0.722634	41.9078
0.00693	8.90199		0.03506	15.2746		0.47983	36.537		0.58521	39.0368		0.544667	38.1387
0.0199	12.6469		0.01495	11.4995		0.2385	28.9421		0.35984	33.1948		0.313143	31.7129
0.0071	8.96988		0.03177	14.7795		0.44485	35.6267		1.21403	49.7862		3.29873	69.5191
0.00676	8.82435		0.01605	11.7698		0.4818	36.5867		0.13685	24.0506		4.21496	75.4374
0.00543	8.19786		0.04542	16.6514		0.05428	17.6704		0.58438	39.0181		0.621765	39.8594
0.00882	9.64251		0.04893	17.0709		0.37879	33.7679		0.93746	45.6757		3.73633	72.4665
0.00443	7.67058		0.01808	12.249		0.26748	30.0698		0.2637	29.9275		1.59858	54.6052
0.00598	8.47099		0.02054	12.7811		0.20541	27.536		1.3835	52.0028		0.464035	36.1553
0.00589	8.42351		0.04462	16.553		0.03644	15.4725		0.09894	21.5853		3.86411	73.2833
0.00627	8.61034		0.02273	13.2181		0.57038	38.704		0.8979	45.0239		0.235801	28.8516
0.00948	9.87727		0.02716	14.0285		0.35631	33.0856		0.75005	42.4033		0.613614	39.6845
0.00735	9.07806		0.02106	12.888		0.45317	35.8469		0.3405	32.5891		0.580671	38.9612
0.00662	8.76301		0.03378	15.0865		0.2203	28.1864		1.44396	52.7496		2.9185	66.7383
0.01191	10.6609		0.01553	11.6462		0.45571	35.9142		2.72691	65.2014		2.10182	59.821
0.00864	9.57647		0.0231	13.2914		0.57654	38.8428		1.07196	47.7632		3.19274	68.7665
0.00666	8.78062		0.04343	16.4033		0.07684	19.841		0.75932	42.577		1.90457	57.8879
0.0111	10.4106		0.04629	16.7582		0.47179	36.3318		0.6166	39.7224		0.577515	38.8905
0.0076	9.17569		0.01258	10.8541		0.05988	18.2583		1.97097	58.514		2.23125	61.0245
0.00846	9.50949		0.02138	12.953		0.89002	44.8918		1.22216	49.8973		1.61932	54.8403
0.00601	8.48043		0.04291	16.3375		0.31733	31.8322		1.02689	47.0841		2.61779	64.3626
0.00666	8.78062		0.02383	13.4319		0.3131	31.6904		1.80898	56.865		5.811	83.96
0.00652	8.71866		0.01877	12.4007		0.63286	40.0685		0.79987	43.3217		2.02134	59.0475
0.00584	8.40437		0.01903	12.462		0.35943	33.1825		1.95658	58.3714		2.13034	60.0904
0.0046	7.76164		0.0486	17.0312		0.66657	40.7679		2.08759	59.6461		1.60964	54.7307
0.0117	10.5949		0.08056	20.1561		0.28342	30.6557		0.88021	44.7261		4.01501	74.2251
0.01214	10.7261		0.02926	14.3811		0.41512	34.8144		0.87019	44.5557		0.37078	33.5501
0.00779	9.25548		0.01955	12.5702		0.51012	37.2899		1.44001	52.7016		2.49751	63.3614
0.00607	8.51795		0.04292	16.3401		0.55095	38.2592		0.91348	45.2828		3.48025	70.7716
0.00529	8.13691		0.02963	14.4398		0.31502	31.7551		1.31206	51.0919		0.487774	36.7617
0.00653	8.71866		0.0211	12.8962		0.05284	17.5128		0.91311	45.2769		2.0456	59.2829
0.00646	8.69184		0.0378	15.6626		0.46491	36.1538		0.80555	43.4243		1.6982	55.7167
0.00894	9.68605		0.05114	17.3229		0.36088	33.2268		1.24825	50.25		1.27057	50.5811
0.00494	7.94834		0.05088	17.2935		0.25117	29.4462		0.92571	45.4842		1.12413	48.5581
0.0074	9.09448		0.01877	12.4007		0.27201	30.2383		0.91442	45.2984		1.80414	56.852
0.00606	8.5086		0.01586	11.7256		0.1378	24.1056		0.91326	45.2792		2.11321	59.9289
0.01195	10.6668		0.0381	15.704		0.6071	39.5173		0.9146	45.3013		3.14017	68.3869
0.00364	7.17906		0.04921	17.1033		0.4275	35.1571		2.99021	67.2358		1.91741	58.0177
0.00623	8.58284		0.05969	18.24		0.38263	33.8816		0.29533	31.0796		1.47731	53.1879
0.00493	7.9376		0.03405	15.128		0.32618	32.1257		2.11837	59.938		2.47309	63.1542
0.00589	8.43305		0.02178	13.0333		0.02626	13.8718		0.72349	41.8967		0.454458	35.9049
0.01261	10.8599		0.01516	11.5505		0.27796	30.4575		0.1443	24.4788		1.97984	58.6407
0.00371	7.21829		0.01905	12.462		0.34227	32.6458		1.57906	54.3459		4.92408	79.4506
0.00799	9.33392		0.01929	12.5185		0.28375	30.6672		0.80566	43.4261		3.72646	72.4026
0.01953	12.5702		0.01542	11.6161		0.39223	34.1621		1.53156	53.7954		1.9471	58.3156
0.00742	9.10267		0.06805	19.0545		0.43704	35.4167		0.8676	44.5117		2.82864	66.0462
0.00545	8.21798		0.02631	13.8823		0.40825	34.621		0.47654	36.453		1.95292	58.3736
0.00518	8.07503		0.0138	11.1942		0.41677	34.8607		1.46035	52.9483		1.83206	57.1437
0.01292	10.951		0.03332	15.0177		0.52419	37.6299		1.59328	54.5086		1.76609	56.4494
0.00394	7.37111		0.02396	13.4544		0.37931	33.7833		0.99394	46.5751		0.0649116	18.7685
0.00432	7.60085		0.02311	13.2952		0.32651	32.1362		1.25902	50.3939		2.41591	62.6637
0.01103	10.3918		0.0167	11.9291		0.91472	45.3033		1.50704	53.5068		1.70018	55.7383
0.00555	8.26784		0.03754	15.6266		2.01519	58.9484		1.25489	50.3386		3.72497	72.393
0.00541	8.18776		0.09115	21.0025		0.31491	31.7511		0.98649	46.4586		1.89497	57.7904
0.01386	11.2104		0.01422	11.3066		0.39308	34.187		1.23126	50.0208		4.67034	78.0617
0.00615	8.54588		0.01385	11.205		0.51021	37.2924		1.1079	48.2912		0.97265	46.2709
0.00873	9.60593		0.04868	17.0406		0.40949	34.656		0.62334	39.8666		1.79033	56.7065
0.00366	7.19219		0.04481	16.5777		0.56077	38.4856		1.30563	51.0082		0.752286	42.4733
0.00786	9.27915		0.05224	17.4462		0.31937	31.9009		1.10195	48.2047		2.42266	62.7219
0.00969	9.94624		0.03815	15.7122		0.052	17.4195		1.20074	49.604		1.71558	55.9061
0.00565	8.30731		0.03644	15.4725		0.43575	35.3821		2.52532	63.5535		4.83572	78.9725
0.00283	6.59352		0.0383	15.7314		0.3148	31.7477		1.85236	57.316		3.27236	69.3334
0.01266	10.8771		0.0614	18.4115		0.26708	30.0548		1.90726	57.8767		2.45701	63.017
0.00783	9.27127		0.04277	16.3197		0.29329	31.0071		1.11915	48.4542		0.731503	42.0785
0.01126	10.4604		0.02794	14.1615		0.17973	26.338		1.22131	49.8856		3.66162	71.9802
0.0089	9.67158		0.02711	14.0181		0.4745	36.401		1.03907	47.2698		3.78917	72.8065
0.03515	15.2892		0.02714	14.025		0.41838	34.9053		1.14072	48.7634		3.06072	67.8053
0.00559	8.28762		0.02398	13.4581		0.4395	35.483		1.1388	48.736		2.68928	64.9433
0.00728	9.04505		0.02754	14.0936		0.39746	34.3135		4.29536	75.8637		0.883194	44.8065
0.01053	10.226		0.05035	17.2321		0.39182	34.1504		1.11126	48.3399		1.18741	49.4526
0.00494	7.94834		0.02259	13.1948		0.38188	33.8592		1.035	47.2078		4.06723	74.5455
0.0046	7.76164		0.02334	13.3373		0.38603	33.9817		0.94389	45.78		1.912	57.9631
0.01048	10.213		0.02583	13.7974		0.58265	38.9798		1.38778	52.0564		2.64195	64.5601
0.01324	11.0407		0.02592	13.8117		0.37569	33.6749		1.22852	49.9837		0.614863	39.7114
0.00498	7.96973		0.05521	17.7719		0.27467	30.3373		1.21791	49.8395		0.609869	39.6036
0.00741	9.09448		0.01395	11.2319		0.43155	35.2675		1.92021	58.0073		3.48983	70.8365
0.00707	8.96145		0.01859	12.3653		0.30289	31.3418		1.58916	54.4615		2.68009	64.8692
0.00698	8.91906		0.01155	10.5525		0.4816	36.5816		1.06427	47.6489		0.798195	43.3203
0.00805	9.34945		0.01417	11.296		0.38759	34.0268		0.07076	19.3032		2.95313	67.0013
0.00918	9.77196		0.03684	15.5289		0.48109	36.5684		1.40175	52.2306		0.290661	30.9351
0.00693	8.89343		0.05422	17.6639		0.52612	37.6758		0.99562	46.6013		5.64901	83.1724
0.00524	8.10608		0.02088	12.8512		0.68233	41.0863		1.63902	55.0253		2.69312	64.9741
0.00611	8.53659		0.01926	12.5099		0.39817	34.3342		1.03835	47.2589		0.453649	35.8835
0.01374	11.178		0.0543	17.6726		0.0458	16.6977		1.20395	49.6483		1.8367	57.192
0.00895	9.68605		0.02938	14.4007		0.23505	28.8015		1.26158	50.4281		2.67888	64.8594
0.00815	9.39573		0.03869	15.786		0.31122	31.6269		1.66108	55.271		2.17444	60.5022
0.01094	10.3603		0.02126	12.9287		0.35785	33.1338		1.58851	54.454		1.36383	51.7896
0.0111	10.4106		0.02709	14.0181		0.36727	33.422		1.46295	52.9797		2.62424	64.4154
0.00916	9.76486		0.04297	16.3451		0.5005	37.054		1.03731	47.2428		2.58982	64.1326
0.01021	10.1279		0.0213	12.9368		0.3673	33.4227		1.05604	47.5256		0.477957	36.5134
0.0113	10.4727		0.02204	13.0849		0.39813	34.3331		1.90555	57.8595		3.23422	69.0629
0.00896	9.69326		0.03779	15.6626		0.42423	35.0675		1.07154	47.757		1.20214	49.6562
0.01155	10.5464		0.02245	13.1636		0.13341	23.8474		2.28311	61.4531		4.4668	76.9108
0.00689	8.88486		0.02923	14.3745		0.0995	21.6259		0.23466	28.7859		3.46742	70.6845
0.00769	9.20777		0.01269	10.8885		0.03474	15.228		1.45993	52.9432		0.368433	33.4792
0.01058	10.2454		0.02736	14.0628		0.35814	33.1425		1.12181	48.4923		0.182934	26.5106
0.00445	7.67058		0.08067	20.1661		0.37173	33.5562		0.9807	46.3674		1.86431	57.4771
0.0053	8.13691		0.02684	13.9732		0.07612	19.7788		0.67463	40.9311		2.43042	62.7889
0.00598	8.47099		0.02001	12.6723		0.53372	37.8563		2.23614	61.0286		2.45155	62.9703
0.00568	8.3269		0.021	12.8758		0.75727	42.5385		1.09571	48.1135		0.647999	40.4123
0.01266	10.8771		0.01178	10.619		0.37502	33.6552		1.1887	49.4377		3.37587	70.0569
0.00883	9.64979		0.02842	14.2421		0.36199	33.2611		1.59758	54.5575		2.74147	65.3607
0.01972	12.6087		0.05319	17.5503		0.49708	36.9694		1.10003	48.1767		4.01269	74.2108
0.01042	10.1935		0.02355	13.3791		0.5369	37.9314		1.11896	48.4513		0.992381	46.5817
0.00479	7.86158		0.06471	18.7376		0.10253	21.844		1.00577	46.7593		2.54415	63.7533
0.00718	9.00345		0.0238	13.4243		0.29473	31.0578		1.31035	51.0695		2.37569	62.314
0.00731	9.06159		0.03997	15.9581		0.48827	36.7495		0.98711	46.4684		3.45123	70.5743
0.00712	8.9783		0.018	12.2309		0.31383	31.7154		1.2748	50.6036		0.534728	37.9053
0.01022	10.1279		0.01518	11.5556		0.18744	26.7088		1.60177	54.6053		2.21521	60.878
0.01366	11.1562		0.02043	12.7603		0.38841	34.0508		1.18623	49.4036		1.98578	58.6992
0.00435	7.62423		0.02913	14.3581		0.34862	32.8462		1.13962	48.7477		0.690707	41.2813
0.00657	8.74533		0.04681	16.8207		0.32169	31.9773		0.68887	41.2171		1.23407	50.092
0.0115	10.5342		0.03607	15.4185		0.07742	19.8908		1.44119	52.716		1.09488	48.1332
0.00942	9.85638		0.03689	15.5373		0.48744	36.7289		1.34841	51.5593		0.639716	40.2394
0.00978	9.98038		0.01269	10.8828		0.33952	32.5579		1.09452	48.096		3.73599	72.4643
0.00391	7.34608		0.02528	13.697		0.04449	16.5382		0.64221	40.2647		0.842172	44.1017
0.00967	9.94624		0.01402	11.2534		0.25701	29.6719		2.14149	60.1552		0.535498	37.9235
0.00562	8.29748		0.02756	14.097		0.20426	27.485		1.78533	56.6162		0.828116	43.855
0.00514	8.05419		0.0669	18.9456		0.33207	32.3183		0.95697	45.9905		3.18198	68.6891
0.00901	9.71485		0.04669	16.8039		0.61176	39.6182		1.36317	51.7467		3.94605	73.7977
0.01178	10.619		0.03396	15.1132		0.34077	32.5981		1.13924	48.7423		2.13357	60.1207
0.01325	11.0463		0.02916	14.3647		0.30785	31.5127		1.00395	46.7308		2.98665	67.2538
0.00357	7.12608		0.02915	14.3647		1.40524	52.2738		0.61249	39.6341		2.91656	66.7235
0.00793	9.3027		0.05532	17.7826		0.27389	30.3078		5.71956	83.4619		0.814784	43.6184
0.00864	9.57647		0.04194	16.2147		0.21589	27.9966		1.14731	48.8572		4.00939	74.1905
0.00807	9.36493		0.02888	14.3186		6.12773	85.4018		2.02578	59.0516		0.719081	41.839
0.00342	7.03141		0.0342	15.1487		1.85916	57.386		1.27761	50.6409		2.6875	64.9289
0.00516	8.06462		0.04129	16.1292		0.30622	31.4566		0.87316	44.6065		3.17486	68.6378
0.00964	9.93253		0.04452	16.5406		0.864	44.45		1.98838	58.6859		2.20387	60.7739
0.0085	9.52446		0.03658	15.4923		0.30926	31.5604		1.39858	52.1911		0.306607	31.4907
0.00674	8.81564		0.02913	14.3614		0.07317	19.519		1.68288	55.5118		4.41572	76.6165
0.00975	9.96675		0.03149	14.7391		0.24345	29.1414		2.48925	63.2494		0.277028	30.4436
0.00318	6.86293		0.09481	21.2799		1.78733	56.6374		0.3045	31.3976		1.61342	54.7736
0.01077	10.3096		0.02937	14.3975		0.35342	32.9962		0.1884	26.7543		0.188517	26.7776
0.02396	13.4544		0.02292	13.2568		0.02089	12.8512		1.73705	56.101		2.41356	62.6433
0.00701	8.93607		0.02939	14.404		0.48412	36.6453		0.65513	40.5329		0.440914	35.5446
0.00238	6.23103		0.03149	14.7391		0.40204	34.4448		0.95497	45.9584		0.521499	37.5901
0.00628	8.61034		0.02735	14.0594		0.21602	28.0026		1.40235	52.2381		2.48255	63.2346
0.00196	5.83728		0.01847	12.3387		0.16681	25.6901		1.3035	50.9805		6.72553	88.1518
0.0097	9.95309		0.02495	13.6354		0.0151	11.5352		0.64167	40.2534		0.794878	43.2602
0.00366	7.19219		0.02819	14.2053		0.56309	38.5381		0.19094	26.874		1.34654	51.5698
0.0034	7.01768		0.02717	14.0319		0.28413	30.6809		0.67308	40.9		1.06062	47.6258
0.00527	8.12666		0.06396	18.6639		0.11447	22.6609		0.68598	41.1596		0.710798	41.6777
0.0131	11.0016		0.05531	17.7804		0.39028	34.1056		0.69695	41.378		1.10523	48.2843
0.00492	7.9376		0.01691	11.9765		0.39759	34.3175		1.26817	50.5156		1.72446	56.0024
0.00599	8.47099		0.03813	15.7067		0.13234	23.7829		1.29443	50.8621		1.97925	58.6348
0.0021	5.97641		0.02709	14.0147		0.29168	30.9506		2.41455	62.6103		1.70073	55.7443
0.0144	11.3542		0.05975	18.2441		0.48328	36.6241		1.01794	46.947		2.89294	66.5429
0.00595	8.46154		0.0248	13.6098		0.21147	27.8051		0.78454	43.0433		0.433404	35.3416
0.00995	10.0345		0.02446	13.5473		0.24093	29.0397		1.26943	50.5323		3.1912	68.7554
0.00448	7.69355		0.06465	18.7299		0.3076	31.5038		1.70785	55.7851		1.52874	53.798
0.01551	11.6412		0.03208	14.829		0.41388	34.7797		0.89031	44.8965		1.82714	57.0925
0.00884	9.64979		0.0341	15.1339		0.35164	32.9408		1.239	50.1254		1.72043	55.9587
0.00636	8.64675		0.03622	15.4413		0.05736	17.9985		0.17125	25.9161		2.80811	65.886
0.00221	6.06981		0.03695	15.5457		0.09776	21.4991		0.118	22.8908		0.66314	40.7246
0.00471	7.82855		0.03622	15.4413		0.49792	36.9902		0.81569	43.6058		5.38478	81.8549
0.00469	7.81748		0.02173	13.0213		0.25835	29.7241		0.81756	43.6389		0.542519	38.0885
0.00328	6.93413		0.04996	17.1886		0.11299	22.5615		1.17973	49.3129		2.0927	59.7344
0.00794	9.31052		0.03798	15.6875		0.42062	34.9674		1.06398	47.6444		4.14134	74.9956
0.0028	6.57789		0.05902	18.1705		0.48577	36.6866		1.97807	58.5844		3.74096	72.4964
0.00893	9.67882		0.02626	13.8718		0.15933	25.3002		1.74444	56.1805		1.76248	56.411
0.01633	11.8427		0.04134	16.137		0.03502	15.2688		0.26715	30.0571		1.2976	50.9372
0.00704	8.94454		0.03247	14.8904		0.08709	20.6858		1.60363	54.6264		0.566654	38.6451
0.00715	8.99508		0.035	15.2659		0.73292	42.0778		1.65881	55.246		2.35811	62.1599
0.00557	8.27775		0.04212	16.2379		0.02823	14.212		1.39529	52.1503		1.25109	50.3213
0.00547	8.228		0.03944	15.8859		0.30492	31.412		0.94397	45.7813		2.27123	61.3869
0.00423	7.54174		0.02177	13.0333		0.28377	30.6686		0.85667	44.3241		0.534491	37.8997
0.00466	7.79524		0.05111	17.3184		0.94651	45.8223		0.94085	45.7305		1.43663	52.6951
0.00561	8.29748		0.02761	14.1038		0.21085	27.7779		1.5266	53.7373		3.16374	68.5576
0.01509	11.5301		0.04127	16.1266		0.32738	32.1651		1.19863	49.5751		0.954398	45.9796
0.00769	9.21575		0.023	13.2722		1.01279	46.8676		0.29744	31.153		0.54296	38.0988
0.00601	8.48043		0.02803	14.1784		0.37501	33.6552		3.01362	67.4109		1.69115	55.6394
0.00818	9.4034		0.03953	15.8994		0.46814	36.2376		0.83515	43.9498		0.88051	44.761
0.00591	8.43305		0.07654	19.8151		0.03915	15.8483		1.53543	53.8406		1.21336	49.8103
0.00552	8.24797		0.03672	15.512		0.09348	21.1807		1.07624	47.8267		1.99981	58.8372
0.0017	5.57232		0.05485	17.731		0.08772	20.7364		0.34784	32.8217		2.13148	60.1011
0.00247	6.30007		0.02805	14.1784		0.13538	23.9636		0.8356	43.9575		2.19331	60.6767
0.00336	6.99005		0.02402	13.4656		1.35846	51.6872		1.1554	48.9717		0.284776	30.7249
0.0183	12.2985		0.01327	11.0463		0.09064	20.964		1.30149	50.9544		3.1043	68.1256
0.00526	8.11638		0.04144	16.1501		0.04428	16.5109		1.3592	51.6966		2.27829	61.4504
0.0067	8.79817		0.05531	17.7826		0.51724	37.4626		0.96167	46.0654		3.29402	69.486
0.00808	9.36493		0.03236	14.872		0.27086	30.196		1.04701	47.3896		3.02072	67.5086
0.00564	8.30731		0.06752	19.004		0.35531	33.0553		1.29052	50.8107		3.34341	69.8316
0.00408	7.4574		0.01682	11.9576		0.23268	28.7047		0.87371	44.6161		2.19565	60.6983
0.00352	7.09929		0.04606	16.7292		0.45014	35.7671		0.87132	44.5752		0.416387	34.8729
0.00639	8.66484		0.0733	19.5315		0.1167	22.8065		1.24848	50.2529		1.10718	48.3128
0.00483	7.88345		0.06583	18.8451		0.24371	29.1509		1.91147	57.9194		1.94999	58.3444
0.00611	8.52728		0.0714	19.3612		0.41229	34.7354		3.23286	69.0075		0.632743	40.0926
0.00552	8.24797		0.05668	17.9271		0.81005	43.5047		1.30433	50.9915		1.21608	49.8475
0.0019	5.77804		0.04093	16.0822		0.32181	31.9813		0.88718	44.844		1.26657	50.528
0.00401	7.40834		0.05362	17.5985		0.1592	25.2938		1.4249	52.5165		2.07838	59.5978
0.00597	8.46154		0.04829	16.9961		0.1741	26.0596		0.85464	44.2889		1.37041	51.8728
0.00633	8.62859		0.0863	20.6239		0.12969	23.6225		1.70626	55.7677		3.11613	68.212
0.00756	9.15956		0.033	14.9694		0.48201	36.5922		1.17692	49.2738		2.55039	63.8054
0.00197	5.85523		0.04777	16.9325		0.44157	35.5389		1.43904	52.6896		1.07365	47.82
0.03201	14.8198		0.07657	19.8168		0.24756	29.304		0.64249	40.2709		1.49322	53.3781
0.02017	12.7018		0.04399	16.4735		2.1662	60.3856		1.13752	48.7177		1.54256	53.9597
0.00574	8.35612		0.0309	14.6449		0.3227	32.0111		1.10561	48.258		4.61184	77.7344
0.00383	7.30821		0.0207	12.8142		0.31306	31.6891		2.16572	60.3812		4.83062	78.9447
0.00805	9.35719		0.02349	13.3639		0.4012	34.4208		1.29384	50.8543		3.88938	73.4428
0.00188	5.7633		0.02304	13.2799		0.18024	26.3624		0.75265	42.4522		1.30335	51.0124
0.00549	8.228		0.03586	15.39		0.40614	34.5615		2.12395	59.9905		2.38724	62.4147
0.00816	9.39573		0.04414	16.4934		0.39573	34.2634		1.5421	53.9186		0.781759	43.0209
0.00847	9.50949		0.01267	10.8771		0.44952	35.7506		1.39395	52.1333		2.00639	58.9016
0.00612	8.53659		0.0451	16.6122		0.17229	25.9694		1.21883	49.8518		0.668084	40.8256
0.00243	6.26574		0.02816	14.1986		0.09852	21.5547		1.33545	51.3938		3.45525	70.6017
0.00592	8.44257		0.02425	13.5066		0.03055	14.591		0.31554	31.7725		1.16908	49.1968
0.00322	6.89159		0.0256	13.7546		0.10314	21.8865		1.35031	51.5835		0.980739	46.3988
0.01286	10.934		0.05933	18.2012		3.67517	72.021		0.44225	35.5571		1.84585	57.2867
0.0076	9.17569		0.06667	18.923		0.68254	41.0907		1.89905	57.7937		0.919541	45.4129
0.01283	10.9284		0.04363	16.4284		0.04359	16.4234		0.44958	35.7522		3.48487	70.8029
0.00708	8.96145		0.05283	17.5106		0.07232	19.4441		1.65433	55.1962		2.02209	59.0549
0.00548	8.228		0.02518	13.6789		0.30351	31.3639		1.56528	54.1874		1.38702	52.0814
0.0046	7.76164		0.03875	15.7941		0.21344	27.8907		2.54213	63.6943		2.13725	60.1553
0.00637	8.65581		0.02593	13.8152		0.04878	17.0522		1.26255	50.4408		0.662266	40.7067
0.00597	8.46154		0.03943	15.8833		0.08247	20.3134		1.06403	47.645		2.19268	60.6709
0.00866	9.58385		0.05226	17.4485		0.06786	19.0358		1.71014	55.8099		1.43523	52.678
0.00547	8.21798		0.02785	14.148		0.10109	21.7398		1.52733	53.746		1.25599	50.3869
0.00593	8.45206		0.04019	15.9873		0.35449	33.0292		1.45888	52.9306		0.728823	42.0271
0.01394	11.2319		0.04021	15.99		0.43346	35.3197		1.89852	57.7882		3.9995	74.1294
0.00731	9.06159		0.03125	14.7016		0.46222	36.0842		1.66558	55.3209		2.70956	65.1061
0.0059	8.43305		0.04222	16.2508		0.35331	32.9931		0.85829	44.3517		0.38	33.826
0.00372	7.23128		0.03697	15.5485		0.43364	35.3246		0.57822	38.8805		4.5236	77.2355
0.00699	8.91906		0.02363	13.3942		0.18875	26.7704		1.04432	47.3491		3.08043	67.9505
0.00405	7.44519		0.08174	20.2541		0.59041	39.1516		1.28713	50.7661		2.53387	63.6674
0.00682	8.85038		0.04613	16.7389		0.34736	32.8066		1.52637	53.7347		3.37083	70.022
0.00627	8.61034		0.03128	14.7047		0.12215	23.1567		0.62863	39.9788		1.67886	55.5044
0.01739	12.0935		0.03172	14.7733		0.0466	16.7943		0.38289	33.8893		3.66651	72.0122
0.0045	7.70498		0.04232	16.2636		0.64739	40.373		0.46316	36.1086		3.50769	70.9571
0.0051	8.03324		0.03325	15.0056		0.45071	35.7824		0.40303	34.4728		0.768388	42.7742
0.00289	6.63995		0.02652	13.9174		0.32226	31.9965		1.06848	47.7115		1.33586	51.433
0.007	8.92757		0.09064	20.964		0.34702	32.7959		0.78225	43.0012		1.94258	58.2704
0.0103	10.1542		0.02552	13.7402		0.43196	35.2789		1.18217	49.3469		2.27888	61.4557
0.00225	6.10637		0.03602	15.4128		0.02433	13.5214		1.78573	56.6202		3.54011	71.175
0.00534	8.15732		0.03602	15.4128		0.69935	41.4255		2.1262	60.0116		1.00308	46.7485
0.01003	10.0614		0.0497	17.1588		0.44122	35.5292		1.41083	52.3429		1.02458	47.0801
0.01244	10.8137		0.04206	16.2302		0.24361	29.1477		0.56594	38.6033		3.00849	67.4173
0.03355	15.0536		0.04176	16.1915		0.20754	27.6313		0.31594	31.786		5.04664	80.1044
0.00527	8.11638		0.04783	16.9396		0.28276	30.6319		0.56894	38.6714		1.53394	53.859
0.00409	7.4574		0.03416	15.1428		0.18455	26.5704		0.94537	45.8036		2.95128	66.9873
0.00424	7.55363		0.05198	17.4172		0.42579	35.1104		1.07049	47.7415		3.31034	69.6006
0.00291	6.67055		0.08684	20.6668		0.2252	28.3938		1.754	56.283		5.58729	82.8684
0.00984	10.0008		0.0266	13.9314		0.07932	20.0522		1.34451	51.5098		3.73087	72.4312
0.0049	7.92683		0.09018	20.9285		0.1607	25.373		1.7902	56.6676		2.45454	62.9959
0.0027	6.49863		0.02574	13.7796		0.36309	33.2948		1.80438	56.8168		3.02792	67.5622
0.01632	11.8379		0.04901	17.0801		0.42105	34.9796		1.52044	53.6649		3.26827	69.3045
0.00579	8.37548		0.04235	16.2661		0.34617	32.7694		1.65102	55.1592		1.65336	55.2219
0.01427	11.3172		0.02518	13.6789		0.07371	19.5669		0.11468	22.6741		3.23728	69.0847
0.00773	9.22373		0.04991	17.184		0.31522	31.7618		1.31117	51.0805		1.81633	56.9798
0.00498	7.96973		0.02969	14.4496		0.02402	13.4656		1.96486	58.4536		6.56214	87.4321
0.00206	5.93822		0.0263	13.8788		0.61528	39.694		1.7378	56.1092		0.258964	29.767
0.00379	7.28275		0.05339	17.5722		0.44735	35.6933		0.9783	46.3295		3.43856	70.4879
0.0045	7.70498		0.03941	15.8833		0.47182	36.3323		1.95213	58.3272		2.13302	60.1156
0.01149	10.5342		0.02764	14.1106		0.2786	30.4809		2.55947	63.8388		3.81023	72.9411
0.00368	7.20526		0.02131	12.9368		0.33712	32.481		1.60976	54.6959		0.405215	34.5581
0.00653	8.71866		0.05603	17.8594		0.44225	35.5566		1.40021	52.2112		0.27976	30.5434
0.00428	7.57731		0.032	14.8167		0.04614	16.7389		0.98884	46.4953		3.67609	72.0749
0.00681	8.85038		0.05741	18.0048		0.42259	35.0222		1.11383	48.377		3.10883	68.1587
0.00764	9.19176		0.03822	15.7204		0.30129	31.2865		2.16966	60.4177		1.1658	49.1507
0.0046	7.76164		0.03321	14.9996		0.10317	21.8879		2.5619	63.8589		1.30864	51.0813
0.00603	8.48984		0.04982	17.1726		0.5894	39.1295		0.85905	44.3648		2.52734	63.6126
0.00666	8.78062		0.04884	17.0592		0.15789	25.2237		1.06688	47.6876		0.730018	42.05
0.00356	7.12608		0.06477	18.7414		0.28954	30.8747		1.057	47.54		1.11791	48.4683
0.00524	8.10608		0.08532	20.5455		0.45339	35.8532		1.19405	49.5116		0.356676	33.1192
0.00425	7.56549		0.04818	16.982		0.40217	34.4482		0.84097	44.0513		0.733401	42.1149
0.00711	8.9783		0.03819	15.7149		0.10311	21.8837		0.43378	35.3284		0.34963	32.8997
0.00208	5.95738		0.04891	17.0685		0.21065	27.7682		1.66598	55.3253		4.24932	75.6418
0.00679	8.83305		0.03791	15.6764		0.19568	27.0946		1.71401	55.8518		2.28635	61.5229
0.01056	10.239		0.06414	18.6814		0.30778	31.5099		3.02738	67.5134		3.01977	67.5015
0.00469	7.80637		0.05637	17.8933		0.41638	34.8496		0.9486	45.8559		0.448657	35.7514
0.01036	10.1739		0.04536	16.644		0.23332	28.731		1.26447	50.4667		3.91691	73.6156
0.00651	8.70974		0.04802	16.9632		0.19339	26.988		2.04021	59.1913		4.00854	74.1852
0.01709	12.0189		0.02647	13.9104		0.32588	32.1159		1.23777	50.1089		0.492781	36.887
0.00597	8.46154		0.02526	13.6934		0.24799	29.3214		1.36041	51.7118		2.89034	66.523
0.00583	8.40437		0.04502	16.6023		0.49004	36.7941		3.04175	67.6199		2.13336	60.1188
0.00634	8.63768		0.03863	15.7778		0.33012	32.2546		1.79051	56.6709		1.50351	53.5004
0.007	8.92757		0.03594	15.4014		0.30569	31.4388		2.5994	64.169		5.9064	84.4169
0.01865	12.3742		0.05291	17.5216		0.33776	32.5015		2.58486	64.0491		0.866199	44.5172
0.00607	8.51795		0.02774	14.1276		0.25185	29.4719		1.65742	55.2304		0.394579	34.2531
0.00261	6.4338		0.02536	13.7115		0.40983	34.6656		1.24573	50.2161		2.25746	61.2626
0.00527	8.11638		0.02183	13.0452		0.36687	33.4093		1.14933	48.8859		0.685805	41.1834
0.00173	5.59991		0.0688	19.1233		0.99761	46.6322		1.6531	55.1824		0.909893	45.2535
0.00648	8.7008		0.0246	13.5731		0.15439	25.036		1.57775	54.331		1.04343	47.367
0.00493	7.94834		0.02573	13.7796		0.3679	33.4408		3.02998	67.5327		4.52707	77.2552
0.00649	8.70974		0.02852	14.2588		0.40286	34.4682		1.33892	51.4382		4.01848	74.2465
0.00636	8.64675		0.08545	20.5552		0.37161	33.5532		1.05745	47.5469		5.22922	81.059
0.00629	8.61948		0.03792	15.6792		0.19479	27.053		1.01665	46.927		3.37074	70.0214
0.01738	12.0888		0.03246	14.8873		0.48013	36.5441		0.71742	41.779		2.90251	66.6162
0.00431	7.5891		0.04137	16.1396		0.27135	30.2145		1.3885	52.0654		3.0128	67.4495
0.00397	7.39597		0.02301	13.2761		0.49142	36.8286		1.39394	52.1333		3.75598	72.5933
0.00463	7.78407		0.06063	18.3332		0.11774	22.874		0.93346	45.6106		3.62177	71.7182
0.01198	10.6787		0.09301	21.1444		0.58944	39.1304		1.38717	52.0489		0.703943	41.5433
0.00528	8.12666		0.0362	15.4384		0.29474	31.0585		1.40491	52.2698		1.39597	52.1932
0.00699	8.91906		0.05728	17.9902		0.25312	29.5218		1.75451	56.2883		4.32881	76.1106
0.0073	9.05333		0.02476	13.6025		0.81495	43.5926		0.71299	41.6927		4.19276	75.3047
0.0061	8.52728		0.05291	17.5194		0.4755	36.4265		2.97065	67.0891		0.918976	45.4036
0.00915	9.75774		0.0429	16.3375		0.42746	35.156		0.73017	42.0249		1.03922	47.3034
0.00454	7.72774		0.02203	13.081		0.28379	30.6694		0.71094	41.6529		4.30631	75.9784
0.00659	8.74533		0.03489	15.2514		0.53587	37.9073		0.78519	43.055		2.40494	62.5687
0.00555	8.25792		0.05256	17.4818		0.29519	31.0739		0.863	44.4329		0.88285	44.8007
0.00457	7.75037		0.04236	16.2687		0.29673	31.1286		1.68768	55.5645		0.675412	40.9743
0.00468	7.80637		0.06144	18.4155		0.35065	32.9095		0.72099	41.8484		0.352802	32.9989
0.0119	10.6549		0.02038	12.7478		0.46075	36.0456		0.93374	45.6152		0.981225	46.4064
0.01275	10.8999		0.05178	17.3949		0.08217	20.2903		0.16715	25.7076		2.75122	65.4381
0.00671	8.79817		0.08929	20.8586		0.43976	35.49		1.54596	53.9635		1.78972	56.7001
0.00714	8.9867		0.05009	17.2024		0.18173	26.4343		0.95803	46.0072		1.74836	56.2599
0.00649	8.70974		0.03607	15.4185		0.44672	35.6762		1.10252	48.2129		0.688917	41.2456
0.0062	8.57363		0.03595	15.4014		0.52758	37.7106		1.17955	49.3106		1.27783	50.6773
0.00552	8.24797		0.06077	18.3494		0.13972	24.217		0.86811	44.5206		1.97149	58.5581
0.00709	8.96988		0.02545	13.7295		0.44339	35.5876		0.94209	45.7509		2.6247	64.4192
0.00576	8.36581		0.0296	14.4366		0.03261	14.9087		0.77612	42.8888		2.49405	63.3321
0.01992	12.6512		0.05532	17.7826		0.04301	16.3502		3.41184	70.2582		2.39623	62.493
0.01197	10.6787		0.02813	14.1952		0.45387	35.8653		1.67518	55.427		2.51255	63.4883
0.00627	8.60119		0.03871	15.786		0.3724	33.5766		0.75858	42.5632		0.591544	39.2029
0.00185	5.72709		0.03861	15.7751		0.30295	31.3446		1.83751	57.1625		0.0244298	13.5507
0.0016	5.45547		0.04908	17.0871		0.28902	30.8563		5.46489	82.2042		2.87772	66.4261
0.00647	8.7008		0.03626	15.447		0.45145	35.8015		1.67841	55.4625		2.24566	61.1557
0.00551	8.238		0.04253	16.2891		0.34295	32.6668		1.15116	48.9117		4.35817	76.2822
0.00442	7.65905		0.06308	18.578		0.22376	28.3331		1.44878	52.8082		3.8923	73.4611
0.00662	8.76301		0.03298	14.9664		0.19554	27.0881		1.5235	53.7009		3.35049	69.8808
0.00815	9.38805		0.04309	16.3629		0.37008	33.5068		9.40752	98.5203		3.83115	73.0744
0.00459	7.76164		0.04884	17.0592		0.51616	37.4365		1.09416	48.0907		0.418549	34.9331
0.01076	10.3032		0.02628	13.8753		0.44364	35.5941		2.2987	61.5925		2.0618	59.439
0.00704	8.94454		0.03214	14.8383		0.25059	29.4227		1.22423	49.9253		2.88132	66.4537
0.00766	9.19977		0.05593	17.8488		0.24538	29.2178		1.49953	53.4177		3.70575	72.2682
0.007	8.92757		0.05532	17.7826		0.47739	36.4744		0.67925	41.0243		1.2531	50.3482
0.00991	10.021		0.02439	13.5325		0.27361	30.2982		1.68855	55.5742		2.09009	59.7096
0.00473	7.83959		0.07076	19.3032		0.36172	33.2525		0.48806	36.7445		1.86886	57.5239
0.00367	7.20526		0.04748	16.8994		0.36234	33.2715		1.5283	53.7572		2.32532	61.8704
0.0026	6.41739		0.03736	15.6016		0.09743	21.4742		2.21207	60.809		2.99046	67.2824
0.00195	5.83543		0.03972	15.9235		0.31613	31.7927		1.88974	57.699		1.24685	50.2644
0.00317	6.84851		0.03804	15.6957		1.33024	51.3268		1.13967	48.7485		0.302425	31.3469
0.00555	8.26784		0.03889	15.8131		0.48311	36.6195		1.35665	51.6643		2.53629	63.6876
0.0097	9.95309		0.03568	15.3642		0.59337	39.2169		1.45977	52.9415		0.665495	40.7728
0.01019	10.1146		0.04787	16.9467		0.44108	35.5255		2.7127	65.088		1.00816	46.8272
0.00528	8.12666		0.05238	17.4618		0.40795	34.6131		1.20398	49.6486		3.33694	69.7865
0.00975	9.96675		0.03556	15.3469		0.47271	36.3554		1.52658	53.7371		0.667747	40.8187
0.00628	8.61034		0.03208	14.829		0.07064	19.2923		1.72325	55.952		1.95496	58.394
0.01147	10.5219		0.03019	14.5303		0.47185	36.3333		1.14124	48.7708		2.52104	63.5597
0.00306	6.7755		0.04235	16.2661		0.17329	26.0196		1.09362	48.0828		0.329133	32.2438
0.00561	8.28762		0.03765	15.6433		0.33182	32.3098		0.84677	44.1527		4.19674	75.3285
0.00531	8.13691		0.04242	16.2764		0.41916	34.9269		1.18891	49.4404		1.68946	55.6209
0.00403	7.42066		0.08011	20.1177		0.43381	35.3289		1.86929	57.4902		2.60993	64.2981
0.00778	9.24756		0.04054	16.0323		0.26127	29.8349		1.17189	49.2037		1.70045	55.7413
0.0082	9.41106		0.03007	14.511		0.17696	26.2015		1.05555	47.5184		4.75465	78.5287
0.0098	9.98718		0.05323	17.5569		0.20019	27.3016		1.13275	48.6497		2.50656	63.4378
0.00611	8.53659		0.04734	16.8828		0.32219	31.9945		1.30859	51.0467		2.37597	62.3164
0.00734	9.06983		0.03486	15.2455		0.36155	33.247		1.8542	57.335		1.49749	53.429
0.01367	11.1617		0.05199	17.4195		0.46171	36.0707		0.71455	41.7231		0.718198	41.8219
0.00314	6.83404		0.07766	19.9113		0.55348	38.3179		0.96991	46.1966		2.08614	59.6719
0.00582	8.39476		0.02972	14.4561		0.24964	29.3859		0.7145	41.7223		3.24549	69.1431
0.00361	7.16589		0.03776	15.6571		0.37204	33.5658		1.4916	53.3234		1.62943	54.9542
0.00313	6.83404		0.03675	15.5176		0.31952	31.9056		1.02199	47.0094		0.483208	36.6466
0.00537	8.1675		0.07622	19.7875		0.41893	34.9203		1.10135	48.1959		3.85986	73.2564
0.00522	8.09576		0.02789	14.1514		0.45415	35.8727		0.9538	45.9395		1.33444	51.4148
0.00574	8.35612		0.05631	17.8891		0.47874	36.5091		1.26253	50.4406		2.39887	62.5159
0.0555	17.8018		0.04159	16.1682		0.29733	31.1488		0.909	45.2087		1.36921	51.8576
0.00469	7.81748		0.03841	15.7478		0.37545	33.6678		0.91081	45.2385		3.34115	69.8159
0.00583	8.40437		0.0387	15.786		0.3579	33.1351		1.02785	47.099		3.53751	71.1576
0.00509	8.03324		0.044	16.476		0.38093	33.8308		0.67535	40.9461		2.17951	60.5492
0.01063	10.2647		0.03855	15.7669		0.41243	34.7393		1.4234	52.498		2.39537	62.4856
0.00754	9.15148		0.03153	14.7422		0.68451	41.1304		1.0768	47.835		1.48465	53.2758
0.00396	7.38356		0.03601	15.41		0.45265	35.8337		1.00875	46.8052		1.41151	52.3861
0.00313	6.81949		0.0865	20.6398		0.37895	33.7721		0.73785	42.1721		2.44077	62.8778
0.00473	7.82855		0.03346	15.0387		0.20955	27.7198		0.92808	45.5228		1.9742	58.5849
0.00332	6.9622		0.04146	16.1527		0.11916	22.9656		1.10023	48.1793		1.75552	56.3366
0.00531	8.14713		0.03158	14.7516		0.21419	27.9229		1.6439	55.0798		1.48195	53.2435
0.00616	8.55515		0.0553	17.7804		0.47729	36.4719		1.22605	49.95		1.0961	48.151
0.00462	7.77287		0.03484	15.2426		0.39395	34.2125		1.00927	46.8135		4.75192	78.5136
0.00453	7.71638		0.04157	16.1682		0.23006	28.5966		1.95376	58.3433		1.12648	48.5918
0.0032	6.87729		0.02776	14.131		0.18897	26.7818		3.05736	67.7355		0.244888	29.2176
0.00519	8.07503		0.03802	15.6929		0.31541	31.7678		1.1021	48.2067		1.91649	58.0084
0.0056	8.28762		0.03516	15.2892		0.34825	32.8349		0.80442	43.4038		1.05854	47.5946
0.00319	6.86293		0.03609	15.4242		0.30868	31.5406		0.7541	42.4793		4.07677	74.6038
0.00314	6.83404		0.06554	18.8164		0.47993	36.539		1.59272	54.5022		1.66111	55.3081
0.00467	7.79524		0.02672	13.9523		0.26424	29.9479		1.07015	47.7362		4.62075	77.7845
0.0054	8.18776		0.0308	14.6291		0.31088	31.6154		2.31587	61.7456		6.40113	86.711
0.00586	8.41395		0.05836	18.1025		0.2476	29.3056		1.11188	48.3489		0.466379	36.2161
0.00339	7.00389		0.03715	15.5737		0.232	28.6767		1.97295	58.5338		2.67204	64.8042
0.00818	9.4034		0.02829	14.2187		0.41799	34.8941		0.96091	46.0532		0.963786	46.1299
0.006	8.48043		0.07434	19.6234		0.36896	33.4729		1.53307	53.8132		2.99706	67.3319
0.00324	6.90583		0.03208	14.829		0.06632	18.8907		1.39799	52.1839		2.7901	65.7449
0.00578	8.37548		0.04008	15.9714		0.05855	18.1211		1.37738	51.926		3.35712	69.9269
0.0034	7.01768		0.08328	20.3805		0.41372	34.7752		0.8391	44.0188		3.1558	68.5002
0.00825	9.42634		0.02922	14.3745		0.05435	17.6769		1.21234	49.7633		2.9709	67.1354
0.01021	10.1212		0.03506	15.2746		0.11459	22.6675		0.79147	43.1699		6.76292	88.3148
0.00528	8.12666		0.02815	14.1952		0.46884	36.2556		0.92148	45.4147		3.06522	67.8385
0.00523	8.09576		0.03177	14.7795		0.41205	34.7286		1.03304	47.178		2.85412	66.2439
0.00739	9.08628		0.04542	16.6514		0.56559	38.5951		0.79438	43.2225		2.96626	67.1004
0.00671	8.80691		0.03908	15.8375		0.29351	31.0149		1.21201	49.7589		0.767887	42.7649
0.00403	7.42066		0.02442	13.5399		0.31824	31.8629		1.29676	50.8925		1.07772	47.8803
0.00582	8.39476		0.02805	14.1817		0.43986	35.4927		1.14172	48.7776		2.22171	60.9375
0.00882	9.64251		0.04445	16.5332		0.33922	32.5483		0.84597	44.1388		2.90967	66.6709
0.01006	10.0747		0.02759	14.1038		0.42984	35.2211		1.38081	51.969		2.98975	67.2771
0.00784	9.27127		0.02811	14.1885		0.40256	34.4597		1.66384	55.3016		0.602556	39.4446
0.00439	7.63587		0.03378	15.0865		0.43836	35.4523		1.25027	50.2771		2.1359	60.1426
0.00493	7.94834		0.02916	14.3647		0.1941	27.0215		1.78279	56.5892		1.4902	53.3421
0.00846	9.50949		0.04343	16.4033		0.35719	33.1128		1.60967	54.6949		0.805429	43.4508
0.00642	8.67386		0.04629	16.7582		0.29721	31.1454		1.32032	51.1989		2.91141	66.6842
0.02035	12.7436		0.04131	16.1318		0.32978	32.2435		1.33321	51.3651		1.96743	58.5179
0.00955	9.89806		0.04291	16.3375		0.3213	31.9647		1.08403	47.9417		3.18876	68.7378
0.00723	9.02846		0.0486	17.0312		0.17397	26.0536		2.0988	59.7527		1.75584	56.3401
0.00668	8.78941		0.08056	20.1561		0.32301	32.0217		1.29858	50.9163		2.67542	64.8315
0.00536	8.1675		0.02926	14.3811		1.28156	50.6929		1.1987	49.5759		2.04377	59.2651
0.00522	8.09576		0.04292	16.3401		0.38824	34.0461		2.15231	60.2564		2.44298	62.8968
0.00695	8.91053		0.03171	14.7733		0.10555	22.055		1.3031	50.9753		0.607056	39.5426
0.00467	7.80637		0.0378	15.6626		0.32821	32.1919		1.3962	52.1615		2.47415	63.1632
0.02184	13.0452		0.05114	17.3229		0.10773	22.2058		1.13067	48.6199		2.78594	65.7122
0.00565	8.31712		0.05088	17.2935		0.29279	30.9902		0.79702	43.2704		2.62674	64.4359
0.00493	7.94834		0.03124	14.6984		0.07422	19.6129		1.54292	53.9281		1.34349	51.5308
0.01158	10.5585		0.02877	14.2987		0.1831	26.5011		2.17305	60.4493		1.83244	57.1476
0.0072	9.0118		0.0381	15.704		0.22027	28.1846		1.75928	56.3394		2.69163	64.9622
0.00493	7.94834		0.04921	17.1033		0.36168	33.2513		0.63422	40.0972		2.85172	66.2254
0.0219	13.0572		0.05969	18.24		0.57891	38.8957		1.17406	49.2339		0.708663	41.636
0.01077	10.3096		0.03405	15.128		0.35652	33.0924		0.76707	42.7212		3.37108	70.0237
0.00941	9.85638		0.03167	14.764		0.15738	25.1971		0.73623	42.1408		3.47156	70.7126
0.00926	9.80026		0.02905	14.345		0.3227	32.0111		1.5534	54.0499		1.61008	54.7358
0.00452	7.71638		0.05914	18.1828		0.40619	34.5632		1.03433	47.1975		2.08502	59.6612
0.00662	8.76301		0.03332	15.0177		0.24138	29.0581		1.36478	51.7672		2.59106	64.1428
0.00666	8.78062		0.04354	16.4184		0.27366	30.2997		1.16684	49.1328		1.303	51.0079
0.01259	10.8541		0.05115	17.3229		0.39016	34.1021		1.60896	54.6868		1.41244	52.3977
0.00498	7.96973		0.04868	17.0406		0.37109	33.5369		1.29692	50.8946		1.85612	57.3928
0.018	12.2309		0.04481	16.5777		0.19023	26.8412		2.25303	61.1818		2.20371	60.7724
0.00632	8.62859		0.05224	17.4462		0.68523	41.1448		1.48639	53.2612		3.18065	68.6795
0.01433	11.3331		0.03815	15.7122		0.40639	34.5689		1.30297	50.9735		0.823558	43.7744
0.00699	8.91906		0.03644	15.4725		0.13888	24.1684		1.81842	56.9638		4.2284	75.5175
0.00656	8.73646		0.0383	15.7314		0.37841	33.7566		0.81386	43.573		2.71886	65.1805
0.00626	8.60119		0.0514	17.3522		0.40179	34.438		1.48676	53.2657		3.18942	68.7426
0.00498	7.96973		0.04277	16.3197		0.16761	25.7321		1.66219	55.2832		1.01171	46.8822
0.00493	7.94834		0.02398	13.4581		0.47841	36.5009		1.29198	50.8299		0.744096	42.3186
0.00449	7.69355		0.02754	14.0936		0.42199	35.0057		0.71686	41.7682		1.46224	53.0065
0.00496	7.95905		0.05035	17.2321		0.21839	28.1051		1.01527	46.9058		3.11866	68.2304
0.01002	10.0614		0.02833	14.2288		0.07263	19.4727		1.01034	46.8299		0.230329	28.6267
0.0111	10.4106		0.02783	14.1446		0.31831	31.8656		1.26151	50.4273		2.04499	59.2769
0.00913	9.75774		0.03684	15.5289		0.33835	32.5207		1.29134	50.8215		2.83563	66.1006
0.00406	7.44519		0.03082	14.6323		0.27255	30.259		1.69395	55.6333		0.330764	32.297
0.01614	11.7942		0.02997	14.4981		0.61638	39.7176		0.71454	41.7231		1.88081	57.6461
0.00405	7.44519		0.03869	15.786		0.40568	34.5485		0.75968	42.5838		2.76605	65.5555
0.01068	10.2776		0.0453	16.6367		0.43086	35.2489		1.05635	47.5301		3.02048	67.5068
0.00574	8.35612		0.03578	15.3785		0.35848	33.153		1.29964	50.9302		2.5902	64.1357
0.00411	7.48169		0.03562	15.3555		0.36109	33.2329		1.17336	49.2241		2.10337	59.8358
0.02176	13.0293		0.04093	16.0822		0.27436	30.3255		1.04316	47.3316		2.92294	66.7722
0.0065	8.70974		0.02736	14.0628		0.26685	30.0466		1.08714	47.9876		1.83432	57.1672
0.00514	8.05419		0.04067	16.0507		0.29052	30.9095		0.66793	40.7952		0.473671	36.4039
0.00492	7.9376		0.05319	17.5503		0.41336	34.7651		0.60773	39.5312		0.894946	45.0043
0.00492	7.9376		0.06471	18.7376		0.14059	24.2666		1.77654	56.5231		0.870604	44.5926
0.01058	10.2454		0.03997	15.9581		0.32616	32.1251		0.88515	44.81		2.7293	65.2639
0.00817	9.4034		0.04681	16.8207		0.23538	28.8153		0.66796	40.796		0.943669	45.8067
0.01316	11.0184		0.03607	15.4185		0.22392	28.3399		0.80867	43.4803		3.7253	72.3951
0.01309	11.0016		0.03589	15.3957		0.80137	43.3491		0.93112	45.5725		0.629564	40.0254
0.01078	10.3096		0.0669	18.9456		0.27537	30.3623		1.13328	48.6571		0.975236	46.3118
0.01342	11.0905		0.04669	16.8039		0.33832	32.5194		1.17209	49.2062		0.80969	43.5273
0.00839	9.48696		0.03396	15.1132		0.38213	33.8663		1.46583	53.0147		4.09179	74.6953
0.0079	9.29486		0.03175	14.7764		0.31544	31.7692		1.14291	48.7944		1.89749	57.816
0.0067	8.79817		0.04194	16.2147		0.31201	31.654		1.19777	49.5632		2.97247	67.1472
0.05017	17.2115		0.05095	17.3026		0.57603	38.8311		1.13467	48.6769		3.15012	68.4591
0.00492	7.9376		0.0485	17.0195		0.16067	25.3709		1.2631	50.4483		2.95083	66.9839
0.00622	8.58284		0.0342	15.1487		0.08642	20.6335		1.10407	48.2353		1.99449	58.785
0.00741	9.10267		0.00405	7.44519		0.44023	35.5024		0.9795	46.3485		4.1949	75.3175
0.00583	8.40437		0.04129	16.1292		0.5088	37.2577		0.76684	42.7171		2.85152	66.2238
0.00521	8.0854		0.04545	16.6562		0.51937	37.5142		1.43189	52.6021		3.09335	68.0454
0.00535	8.1675		0.03566	15.3613		0.27644	30.4019		1.17408	49.2342		0.510283	37.3186
0.0081	9.37265		0.09481	21.2799		0.60421	39.4543		0.85582	44.3093		2.19841	60.7237
0.00496	7.95905		0.02937	14.3975		0.42542	35.1		0.99406	46.577		3.26003	69.2462
0.01548	11.6312		0.02792	14.1581		0.37333	33.6049		1.17722	49.278		1.4067	52.3266
0.00502	7.99101		0.02939	14.404		0.33965	32.5617		1.09141	48.0505		3.04841	67.7143
0.04424	16.5059		0.03149	14.7391		0.21458	27.9403		1.52661	53.7373		4.53353	77.292
0.0167	11.9291		0.02495	13.6354		0.28506	30.7147		0.83303	43.9126		3.97308	73.9658
0.00482	7.88345		0.06396	18.6639		0.14623	24.588		1.28353	50.7187		6.46872	87.0151
0.00795	9.31834		0.03067	14.6101		0.26108	29.8281		1.22314	49.9106		2.99762	67.336
0.00712	8.9783		0.03813	15.7067		0.07753	19.8993		1.26473	50.4701		2.68483	64.9074
0.00576	8.36581		0.05975	18.2441		0.4511	35.7925		1.251	50.2867		1.67205	55.4292
0.00898	9.70047		0.06465	18.7299		0.73644	42.145		1.35348	51.624		1.62569	54.9121
0.00651	8.71866		0.03688	15.5345		0.43709	35.4183		2.43088	62.7512		2.27025	61.3781
0.00839	9.48696		0.02354	13.3753		0.05353	17.5876		1.19124	49.4729		0.398408	34.3636
0.01037	10.1739		0.06413	18.6795		0.41416	34.7875		1.22213	49.897		2.93978	66.9001
0.007	8.92757		0.07765	19.9113		0.33016	32.2559		1.26905	50.5275		1.44079	52.7459
0.00793	9.3027		0.03396	15.1132		0.53801	37.9573		1.24102	50.1526		4.13148	74.936
0.00668	8.78941		0.02555	13.7438		0.76283	42.6427		0.87809	44.6902		2.2678	61.356
0.01232	10.7788		0.03736	15.6016		0.33106	32.2852		1.24045	50.1451		1.33085	51.3687
0.00619	8.57363		0.04744	16.8946		0.10383	21.9359		1.5689	54.2291		1.03735	47.2749
0.00592	8.44257		0.02654	13.9209		0.34789	32.8235		0.92989	45.5522		0.997947	46.6686
0.00603	8.48984		0.03674	15.5148		0.15485	25.0608		0.80226	43.365		1.04481	47.388
0.00771	9.22373		0.04567	16.6831		0.40018	34.3916		1.3855	52.0279		2.33716	61.9753
0.00622	8.58284		0.02699	13.9974		0.34986	32.8851		0.91232	45.2637		0.756279	42.5484
0.00938	9.84241		0.02503	13.6499		0.41092	34.6966		1.98905	58.6926		0.919684	45.4153
0.00618	8.5644		0.04181	16.1967		0.33631	32.4552		1.31681	51.1536		1.87629	57.6
0.00794	9.31052		0.03052	14.5846		0.29041	30.906		0.89377	44.9546		2.1327	60.1125
0.01372	11.1725		0.02668	13.9453		4.55726	77.3752		1.21174	49.755		3.46132	70.643
0.00464	7.78407		0.03165	14.7609		0.57211	38.7433		1.05637	47.5307		2.97578	67.1721
0.01571	11.691		0.03009	14.5174		0.40282	34.4671		1.02124	46.9977		0.491828	36.8632
0.00958	9.91188		0.05772	18.0361		0.44415	35.608		1.36924	51.8235		1.44055	52.743
0.00985	10.0075		0.03374	15.0805		0.33929	32.5508		0.58461	39.023		4.76025	78.5595
0.00815	9.38805		0.03497	15.263		0.15894	25.2801		1.43718	52.6669		2.55544	63.8475
0.00759	9.16763		0.05041	17.2389		0.41666	34.8574		1.37215	51.8601		0.680385	41.0746
0.00509	8.03324		0.04741	16.8899		0.43467	35.3523		0.84114	44.0545		5.17539	80.7798
0.00417	7.51783		0.04734	16.8828		0.23388	28.754		1.26874	50.5233		2.12743	60.063
0.00755	9.15148		0.04572	16.6879		0.24349	29.143		1.14736	48.8578		1.3834	52.0361
0.00659	8.74533		0.03349	15.0447		0.434	35.3344		1.21805	49.8414		4.05467	74.4687
0.00758	9.16763		0.06954	19.1916		0.30347	31.3618		0.80202	43.3606		1.57904	54.3818
0.01117	10.4355		0.01837	12.3119		0.28044	30.5479		1.2409	50.151		0.985291	46.4704
0.007	8.92757		0.03163	14.7578		0.34948	32.8732		3.03227	67.5496		1.00388	46.7608
0.01045	10.2		0.02651	13.9174		0.46879	36.2541		1.26993	50.5392		1.09369	48.1157
0.00856	9.54682		0.04051	16.0296		0.40688	34.5825		1.21685	49.8248		0.55322	38.3373
0.00442	7.65905		0.0246	13.5731		0.3735	33.6097		1.40271	52.2423		1.9405	58.2497
0.00467	7.80637		0.03132	14.711		0.04917	17.0987		0.94649	45.8217		1.12714	48.6013
0.01114	10.4231		0.07434	19.6234		0.29967	31.231		0.94641	45.8207		3.06897	67.8661
0.0094	9.8494		0.05228	17.4507		0.11387	22.6212		0.82872	43.8366		3.89246	73.4621
0.00608	8.51795		0.03781	15.6626		0.44067	35.5147		1.29341	50.8488		5.52755	82.572
0.00475	7.83959		0.06527	18.7895		0.45129	35.7978		0.80152	43.3516		0.803949	43.4242
0.00658	8.74533		0.0377	15.6488		0.71777	41.786		0.88903	44.875		0.563934	38.5832
0.00617	8.55515		0.022	13.077		0.22001	28.1735		0.81662	43.6222		3.80705	72.9209
0.01456	11.3961		0.03762	15.6377		0.07531	19.7075		0.60283	39.4247		5.63926	83.1246
0.02126	12.9287		0.052	17.4195		0.42693	35.1417		0.93895	45.6997		1.00657	46.8026
0.00949	9.88421		0.04795	16.9561		0.4842	36.6473		1.26279	50.444		1.46356	53.0224
0.02998	14.4981		0.03515	15.2863		0.3584	33.1505		2.0065	58.8636		1.32409	51.2815
0.0097	9.95309		0.03917	15.8483		0.35614	33.0807		1.39337	52.1261		3.24603	69.1469
0.00588	8.42351		0.03383	15.0924		0.33745	32.4912		1.07178	47.7605		0.999371	46.6908
0.00564	8.30731		0.04549	16.6611		0.30246	31.3273		0.93351	45.6116		0.876284	44.6893
0.01097	10.3666		0.09076	20.9732		0.56205	38.5149		1.31554	51.137		0.393684	34.2272
0.00485	7.9052		0.02757	14.1004		0.39962	34.3756		0.98323	46.4071		2.15342	60.3066
0.00536	8.1675		0.03967	15.9181		0.33275	32.3403		1.35679	51.6659		3.16148	68.5413
0.00323	6.89159		0.03327	15.0116		0.36428	33.3308		1.54773	53.9842		3.05417	67.7568
0.00607	8.5086		0.0356	15.3527		0.41185	34.723		0.75036	42.4089		0.648773	40.4284
0.00863	9.57647		0.03831	15.7314		0.52852	37.733		0.92147	45.4143		2.25923	61.2786
0.006	8.48043		0.04519	16.622		0.33018	32.2565		0.82741	43.8133		3.64842	71.8936
0.00322	6.89159		0.03314	14.9906		0.37668	33.7048		2.23411	61.0101		2.14821	60.2579
0.00538	8.17764		0.0614	18.4115		0.28454	30.696		1.47477	53.1222		3.76586	72.6569
0.01006	10.0747		0.05878	18.1458		0.36437	33.3332		1.44391	52.7488		0.428093	35.1967
0.00731	9.05333		0.05399	17.6378		0.3843	33.9305		1.12294	48.5087		0.578034	38.9021
0.0183	12.2985		0.04292	16.3401		0.16396	25.5435		1.26672	50.4965		1.99295	58.7698
0.00944	9.86335		0.03557	15.3469		0.25489	29.5901		1.26628	50.4906		2.27474	61.4185
0.00978	9.98038		0.03513	15.2863		0.32513	32.0909		1.227	49.963		2.01284	58.9647
0.00503	7.99101		0.03535	15.3152		0.41688	34.8635		1.60226	54.6108		0.222037	28.279
0.01212	10.7202		0.03779	15.6599		0.55574	38.37		1.24767	50.2422		0.702914	41.5231
0.00702	8.93607		0.04523	16.6269		0.5254	37.6586		1.0037	46.7271		1.76468	56.4345
0.00713	8.9867		0.03542	15.3268		0.06365	18.6347		1.14894	48.8802		1.32402	51.2807
0.00722	9.02014		0.04521	16.6244		0.53314	37.8426		1.34917	51.569		3.4362	70.4717
0.0068	8.84172		0.04527	16.6318		0.33206	32.3176		0.64366	40.2952		5.51286	82.4988
0.00698	8.91906		0.03244	14.8843		0.32238	32.0005		1.12729	48.5714		1.98884	58.7294
0.00414	7.49378		0.05774	18.0382		0.25158	29.4618		1.91065	57.9111		1.97503	58.5932
0.00613	8.53659		0.04529	16.6367		0.32597	32.1192		0.59361	39.2226		2.15398	60.3118
0.0141	11.2747		0.04528	16.6342		0.51757	37.4703		1.37241	51.8634		1.38392	52.0426
0.01598	11.7551		0.04547	16.6562		0.1814	26.4188		1.38475	52.0184		3.929	73.6913
0.00663	8.76301		0.04523	16.6269		0.37273	33.5862		1.03155	47.1555		1.35	51.6138
0.01023	10.1345		0.02048	12.7686		0.35658	33.0943		1.22994	50.0029		0.555535	38.3907
0.00943	9.86335		0.04715	16.8613		0.36602	33.3838		1.30995	51.0646		4.0131	74.2134
0.00515	8.06462		0.03236	14.872		0.27355	30.2952		1.20041	49.5996		0.914634	45.332
0.01004	10.068		0.02846	14.2488		0.44592	35.6549		3.69055	72.1215		1.37136	51.8847
0.0076	9.17569		0.03527	15.3036		0.26588	30.0098		1.54067	53.9018		0.825103	43.8017
0.00629	8.61034		0.03405	15.1251		0.38261	33.8804		1.60033	54.5889		4.71497	78.3096
0.00739	9.09448		0.03445	15.1841		0.54332	38.0819		1.28611	50.7527		1.01572	46.944
0.00669	8.78941		0.03362	15.0626		0.41639	34.8496		0.96748	46.1581		2.16101	60.3774
0.00729	9.04505		0.02809	14.1851		2.00688	58.8674		1.3466	51.5363		2.73085	65.2762
0.00793	9.31052		0.09739	21.4713		0.25867	29.7356		1.29938	50.9268		0.598909	39.3649
0.00666	8.78062		0.03317	14.9936		0.31074	31.6106		1.38852	52.0657		2.9652	67.0924
0.01006	10.0747		0.05001	17.1932		0.54637	38.1529		1.32644	51.2779		3.0337	67.6051
0.00702	8.93607		0.0279	14.1547		0.33267	32.3377		0.96862	46.1762		2.88007	66.4441
0.00641	8.67386		0.0469	16.8303		0.33225	32.3235		1.35638	51.6608		1.48444	53.2734
0.00704	8.94454		0.03908	15.8375		0.4088	34.6368		0.59098	39.1644		2.04546	59.2815
0.00266	6.46638		0.02328	13.3259		0.52288	37.5983		1.16552	49.1142		0.402763	34.4883
0.00286	6.62454		0.04772	16.9278		0.36873	33.4663		1.25477	50.3373		1.68308	55.5508
0.00937	9.83541		0.04825	16.9891		0.3624	33.2734		0.72846	41.9923		0.529332	37.7773
0.00776	9.23963		0.0302	14.5335		0.43801	35.4426		0.72786	41.9807		0.468461	36.2699
0.02725	14.0422		0.03986	15.9421		0.34232	32.6471		1.19721	49.5555		2.89126	66.5301
0.0088	9.63522		0.03853	15.7642		0.63734	40.1628		1.15434	48.9567		2.27137	61.3882
0.00493	7.94834		0.08866	20.8102		0.04006	15.9688		1.70672	55.7727		3.09407	68.0506
0.00726	9.03676		0.0278	14.1378		0.87548	44.646		1.29146	50.8231		0.830183	43.8915
0.01415	11.2854		0.04069	16.0533		0.4169	34.8641		0.99319	46.5636		1.21673	49.8563
0.0025	6.33404		0.04538	16.6465		0.0547	17.7159		0.99532	46.5967		4.17906	75.2226
0.01144	10.5158		0.02096	12.8676		0.40552	34.5439		1.81728	56.9519		0.962868	46.1152
0.01893	12.4358		0.05864	18.1314		0.14182	24.3377		1.24186	50.1639		5.41457	82.0056
0.00393	7.35861		0.05615	17.87		0.56471	38.5751		2.16876	60.4094		2.28038	61.4692
0.01385	11.2104		0.04779	16.9349		0.40494	34.5274		0.78045	42.9686		0.698261	41.4312
0.00468	7.80637		0.0727	19.478		0.29153	30.9457		1.01447	46.8935		3.77319	72.704
0.00481	7.88345		0.02946	14.4138		0.8885	44.8663		0.93801	45.6848		0.0976639	21.5064
0.00773	9.22373		0.03107	14.6733		0.35835	33.1486		0.99214	46.547		2.67312	64.813
0.00755	9.15148		0.03327	15.0116		0.07003	19.2375		2.16876	60.4094		1.9497	58.3415
0.02095	12.8635		0.06384	18.6523		0.88184	44.7539		0.78045	42.9686		2.01015	58.9384
0.03304	14.9755		0.03814	15.7095		0.26656	30.0353		1.32591	51.2712		2.80065	65.8277
0.01025	10.1345		0.07237	19.4476		0.12325	23.2248		1.25953	50.4009		0.958689	46.0484
0.0031	6.80489		0.04739	16.8899		0.36284	33.2868		1.21389	49.7843		3.01549	67.4696
0.01219	10.7378		0.04787	16.9467		0.40234	34.4534		1.13729	48.7146		1.37812	51.9698
0.00325	6.92001		0.09879	21.5737		0.41285	34.7505		1.02423	47.0437		1.73984	56.1684
0.0085	9.52446		0.02275	13.2259		0.35923	33.1764		1.01447	46.8935		3.64726	71.886
0.03394	15.1102		0.0427	16.3121		0.3248	32.0804		0.93801	45.6848		2.91584	66.7181
0.01868	12.383		0.05778	18.0423		0.27671	30.4122		0.99214	46.547		0.930877	45.5987
0.00425	7.55363		0.06938	19.1769		0.41639	34.8496		1.32591	51.2712		2.78076	65.6714
0.00368	7.20526		0.03857	15.7696		0.4997	37.0343		1.25953	50.4009		2.56326	63.9125
0.00478	7.86158		0.04013	15.9767		0.28633	30.7606		1.21389	49.7843		0.715013	41.76
0.00433	7.60085		0.05482	17.7288		0.40405	34.5024		1.13729	48.7146		0.79559	43.2732
0.00476	7.8506		0.04078	16.0638		0.32496	32.0856		1.02423	47.0437		1.62639	54.92
0.00439	7.63587		0.04321	16.3781		0.12598	23.3956		1.28654	50.7585		1.56843	54.2597
0.00432	7.60085		0.03069	14.6101		0.55643	38.3856		1.86944	57.4916		0.571403	38.7528
0.00347	7.0723		0.03634	15.4583		0.27639	30.3997		0.9274	45.5117		4.74525	78.4769
0.01254	10.8426		0.07084	19.3105		0.14641	24.5981		1.09518	48.1056		1.67921	55.5082
0.0043	7.5891		0.03927	15.8644		0.49336	36.877		0.74924	42.3878		2.11678	59.9626
0.02079	12.8307		0.03805	15.6957		0.35519	33.0515		0.72532	41.9318		1.84079	57.2343
0.00323	6.89159		0.06138	18.4095		0.40526	34.5365		0.91857	45.367		1.24551	50.2464
0.0048	7.87253		0.02472	13.5951		0.46311	36.1071		0.70643	41.5648		4.75411	78.5257
0.01059	10.2519		0.04449	16.5382		0.52242	37.5872		0.77656	42.8969		3.99213	74.0839
0.00548	8.228		0.03619	15.4384		0.40674	34.5785		1.05945	47.5765		1.98835	58.7246
0.00365	7.19219		0.03864	15.7778		0.12978	23.6285		1.35374	51.6273		1.45115	52.8721
0.00324	6.90583		0.04494	16.5925		0.38771	34.0303		2.31434	61.7319		1.80747	56.8869
0.00398	7.39597		0.0325	14.8934		0.37613	33.6881		1.4328	52.6133		3.62943	71.7687
0.01136	10.4912		0.09518	21.3083		0.54838	38.1998		0.97772	46.3204		1.63032	54.9642
0.00744	9.11084		0.02071	12.8183		0.42534	35.0978		0.15613	25.1307		3.11763	68.2229
0.00181	5.68898		0.03597	15.4042		0.35051	32.9057		0.24593	29.2392		1.09522	48.1382
0.01267	10.8828		0.02586	13.801		0.73847	42.1835		1.09492	48.1018		1.9382	58.2266
0.00566	8.31712		0.04124	16.124		0.1671	25.7055		0.55823	38.4269		1.46113	52.993
0.01557	11.6512		0.03433	15.1664		0.35296	32.9819		0.38248	33.8769		0.509025	37.2879
0.0064	8.66484		0.02891	14.3252		0.09604	21.3723		1.27626	50.6229		2.88571	66.4875
0.00982	9.99396		0.04927	17.108		0.21376	27.9046		0.86097	44.3982		0.533032	37.8652
0.00841	9.49448		0.04047	16.0217		0.37675	33.7072		2.21357	60.8225		2.12572	60.047
0.00815	9.39573		0.02709	14.0147		0.40381	34.4956		0.62997	40.0072		2.15647	60.3351
0.00872	9.60593		0.02549	13.7366		0.43762	35.4323		0.75404	42.4781		0.923305	45.4748
0.00416	7.50583		0.03789	15.6737		0.34616	32.7687		1.24088	50.1507		2.47051	63.1322
0.0043	7.5891		0.04507	16.6097		0.21897	28.1299		0.97349	46.2537		2.15181	60.2916
0.0022	6.06981		0.05769	18.0319		0.20151	27.3606		1.21896	49.8537		0.980441	46.3941
0.00859	9.56166		0.02216	13.1086		2.36183	62.1512		1.3325	51.3558		2.88794	66.5046
0.01398	11.2427		0.0258	13.7903		0.51741	37.4669		0.84769	44.1684		4.06885	74.5554
0.01385	11.205		0.02437	13.5325		0.3988	34.352		0.7263	41.9507		1.07469	47.8354
0.01113	10.4168		0.04968	17.1565		0.3278	32.1788		1.63656	54.9977		1.76243	56.4104
0.00463	7.78407		0.02103	12.8799		0.31117	31.6249		2.31264	61.7168		3.53689	71.1535
0.01535	11.6011		0.02938	14.4007		0.54488	38.1184		1.02893	47.1152		3.05803	67.7854
0.00893	9.68605		0.05621	17.8785		0.34462	32.7201		0.91892	45.3725		1.88059	57.6439
0.00957	9.90497		0.03906	15.8348		0.33333	32.3585		1.66361	55.299		1.13072	48.6527
0.01338	11.0795		0.09055	20.9563		0.34849	32.8418		0.65524	40.5354		2.82981	66.0554
0.00358	7.1394		0.01931	12.5185		0.2005	27.3153		1.18353	49.3658		4.06193	74.5132
0.00498	7.96973		0.03377	15.0835		0.23303	28.7195		0.22277	28.2917		2.2641	61.3226
0.01161	10.5646		0.04197	16.2199		0.27902	30.4962		0.92973	45.5499		2.38995	62.4384
0.00493	7.9376		0.02984	14.4755		0.28595	30.7463		0.56304	38.5372		2.82744	66.0369
0.01147	10.5219		0.0281	14.1885		0.1155	22.728		0.32632	32.1303		2.96281	67.0744
0.00839	9.47943		0.03067	14.6069		0.3008	31.2699		1.6848	55.5329		1.69313	55.6612
0.03152	14.7422		0.03263	14.9148		0.2644	29.954		0.9477	45.8414		0.493167	36.8966
0.06439	18.7047		0.03142	14.7266		1.15106	48.9103		0.83865	44.0111		1.92333	58.0774
0.01053	10.226		0.03799	15.6902		0.36344	33.3052		1.08562	47.9652		4.33929	76.1719
0.00767	9.19977		0.04246	16.2815		0.40294	34.4705		1.03191	47.1607		1.86042	57.437
0.00876	9.6206		0.03776	15.6571		0.11378	22.6146		1.10696	48.2775		2.83532	66.0982
0.00282	6.59352		0.07129	19.3504		0.55538	38.3617		1.07218	47.7665		2.80517	65.8631
0.02018	12.706		0.0307	14.6133		0.16434	25.5632		0.93613	45.6542		0.597693	39.3382
0.00339	7.01768		0.04493	16.5925		0.59757	39.3092		1.18477	49.383		1.76574	56.4457
0.00583	8.39476		0.03848	15.756		0.33747	32.4925		0.60476	39.4665		0.966405	46.1716
0.00672	8.80691		0.03019	14.5335		0.49868	37.0091		0.84591	44.1374		2.78805	65.7288
0.00818	9.4034		0.04347	16.4108		0.35113	32.9251		0.86169	44.4105		4.11789	74.8538
0.00544	8.20793		0.03196	14.8105		0.13716	24.0682		1.56299	54.1608		3.20939	68.8858
0.00241	6.26574		0.03208	14.829		0.34761	32.8141		1.26611	50.4885		1.20891	49.7493
0.01308	10.9961		0.0244	13.5362		0.45634	35.9305		1.13767	48.72		1.70289	55.7679
0.00751	9.13526		0.0479	16.9491		0.78106	42.9796		1.1212	48.4836		0.822046	43.7476
0.00482	7.88345		0.06336	18.6054		0.50156	37.0802		1.12366	48.5191		1.78738	56.6754
0.00929	9.80731		0.03975	15.9288		0.3615	33.2458		1.36008	51.7077		1.09646	48.1564
0.00481	7.87253		0.03214	14.8383		0.42452	35.0752		0.61157	39.6138		1.36408	51.7927
0.00464	7.78407		0.03086	14.6386		0.36003	33.2004		0.53297	37.8388		0.779754	42.9841
0.00661	8.76301		0.02345	13.3563		0.1058	22.0731		1.20914	49.7194		3.57766	71.4258
0.00654	8.72757		0.03982	15.9368		0.22472	28.3736		0.66612	40.7585		0.731358	42.0758
0.01059	10.2454		0.07177	19.3937		0.42545	35.1005		0.71997	41.8287		4.17998	75.2281
0.00364	7.17906		0.06479	18.7453		0.44151	35.5373		0.9144	45.298		1.17579	49.2908
0.00558	8.27775		0.04127	16.1292		0.14929	24.7572		2.00997	58.8974		2.35413	62.1249
0.00821	9.41106		0.0414	16.1449		0.33034	32.2617		0.78435	43.04		3.24815	69.162
0.00422	7.54174		0.03948	15.8913		0.61276	39.6397		1.04479	47.3561		1.41017	52.3696
0.0023	6.16041		0.05611	17.8658		0.35744	33.1209		1.07395	47.7929		2.4291	62.7775
0.0023	6.16041		0.03408	15.131		0.48855	36.7565		0.81329	43.5626		0.32141	31.9896
0.00775	9.23963		0.06912	19.1529		0.20899	27.6951		1.10781	48.29		4.69571	78.2029
0.00271	6.51464		0.03326	15.0086		0.3368	32.4707		0.96412	46.1046		3.7217	72.3718
0.00933	9.8284		0.09162	21.0393		0.41487	34.8077		1.51487	53.5992		1.40975	52.3644
0.01787	12.1991		0.0663	18.8888		0.41461	34.7998		1.12213	48.4969		0.965676	46.16
0.00725	9.03676		0.03913	15.8429		0.32213	31.9919		0.84101	44.0524		2.46691	63.1015
0.00521	8.09576		0.04681	16.8207		0.54926	38.2202		1.51312	53.5787		2.29881	61.6344
0.01054	10.2325		0.04358	16.4234		0.30249	31.3287		1.99387	58.7398		2.80009	65.8233
0.0161	11.7844		0.0494	17.1242		0.33802	32.5098		1.19252	49.4906		3.02809	67.5635
0.0045	7.70498		0.05606	17.8615		0.27379	30.3048		1.3158	51.1404		0.831017	43.9061
0.00456	7.73907		0.20907	27.6986		0.41343	34.7673		1.05226	47.4688		2.35311	62.1159
0.00406	7.44519		0.07159	19.3775		0.24052	29.0236		1.45696	52.9074		0.493712	36.9102
0.01935	12.5272		0.04635	16.763		0.36565	33.3722		0.9213	45.4117		4.03574	74.3526
0.00415	7.50583		0.04279	16.3223		0.26033	29.7999		1.28043	50.6778		1.18678	49.4439
0.00524	8.10608		0.04547	16.6562		0.30242	31.3259		1.45204	52.8478		2.30607	61.6992
0.01094	10.3603		0.04578	16.6952		0.299	31.2074		1.28912	50.7924		6.38105	86.6202
0.01928	12.5142		0.05167	17.3814		0.20634	27.5779		1.09905	48.1621		2.06568	59.4762
0.00593	8.44257		0.06559	18.8221		0.22349	28.3213		1.16658	49.1291		1.17975	49.346
0.02296	13.2645		0.02327	13.322		0.42184	35.0012		1.70818	55.7886		0.760093	42.6198
0.0293	14.3877		0.05437	17.6791		0.2462	29.2503		1.08844	48.0067		2.78986	65.743
0.02301	13.2761		0.03018	14.5303		0.17871	26.288		1.11484	48.3918		1.664	55.3401
0.02078	12.8307		0.08321	20.3756		0.39757	34.317		0.9773	46.3137		2.48555	63.2601
0.00434	7.61256		0.08235	20.3052		0.37295	33.5935		1.57087	54.2519		0.782417	43.033
0.02024	12.7186		0.02782	14.1412		0.35348	32.9981		0.63751	40.1666		1.87544	57.5912
0.00684	8.85903		0.05397	17.6378		0.27066	30.1885		0.95395	45.9418		2.24688	61.1668
0.00774	9.23169		0.04352	16.4159		0.36489	33.3497		1.06995	47.7335		0.970937	46.2437
0.01756	12.1304		0.03512	15.2834		0.40655	34.5728		0.69813	41.4014		3.8514	73.2029
0.00772	9.22373		0.041	16.0927		0.43342	35.3186		2.26298	61.2718		5.0898	80.3321
0.0071	8.96988		0.06465	18.7299		0.21243	27.8471		0.94016	45.7195		2.7726	65.6072
0.01115	10.4293		0.2393	28.9744		0.2834	30.6549		1.11322	48.3683		2.96474	67.0889
0.00768	9.20777		0.03179	14.7826		0.38229	33.871		1.28771	50.7737		4.19696	75.3299
0.00541	8.19786		0.05398	17.6378		0.21185	27.8208		1.11732	48.4276		3.21134	68.8997
0.00599	8.47099		0.05416	17.6574		0.37876	33.7667		1.0959	48.1162		1.93589	58.2035
0.00599	8.47099		0.03413	15.1369		0.32109	31.9574		0.68102	41.0602		0.934485	45.6576
0.00421	7.54174		0.05761	18.0236		0.31749	31.8382		1.18575	49.3969		4.19786	75.3352
0.00603	8.49923		0.07147	19.3685		0.06059	18.3312		0.96257	46.08		3.86871	73.3124
0.00793	9.31052		0.0366	15.4951		0.13277	23.808		1.15863	49.0174		3.08917	68.0147
0.00691	8.88486		0.04071	16.0533		0.28809	30.8235		1.02588	47.0688		3.20811	68.8766
0.02126	12.9287		0.02964	14.4431		0.27637	30.3997		2.09942	59.7586		3.16373	68.5576
0.03316	14.9936		0.04395	16.4685		0.56436	38.5673		0.90898	45.2084		5.13683	80.5787
0.03208	14.829		0.03792	15.6792		0.35969	33.1899		1.56817	54.2206		0.791738	43.2032
0.02528	13.697		0.10111	21.7427		0.32824	32.1932		0.87283	44.6008		4.21107	75.4142
0.00559	8.27775		0.05776	18.0403		0.58247	38.9757		0.94912	45.8643		1.03414	47.2261
0.01513	11.5403		0.14459	24.4957		0.30326	31.3549		0.79267	43.1917		3.2639	69.2736
0.01484	11.4686		0.03173	14.7764		0.39453	34.2287		1.70475	55.7513		0.654383	40.5446
0.00315	6.84851		0.03854	15.7642		0.46355	36.119		0.96913	46.1842		2.00544	58.8923
0.00841	9.48696		0.05881	18.15		0.39682	34.2951		1.23118	50.0197		1.11114	48.3703
0.00711	8.96988		0.04865	17.0359		0.22998	28.5933		1.10788	48.2909		1.14506	48.8575
0.01011	10.0881		0.07167	19.3865		0.29674	31.1286		0.97237	46.2359		2.40446	62.5645
0.007	8.92757		0.07055	19.285		0.41434	34.7925		1.46639	53.0212		3.41519	70.3278
0.00719	9.0118		0.02961	14.4366		0.2888	30.8484		1.11706	48.4239		0.49622	36.9726
0.00741	9.10267		0.05819	18.0839		0.05036	17.2344		1.05388	47.4932		2.78695	65.7202
0.01316	11.0184		0.02902	14.3417		0.31436	31.7329		0.91173	45.2541		1.79587	56.765
0.00802	9.34169		0.04401	16.476		0.40794	34.6125		1.32058	51.2022		2.39552	62.4869
0.02176	13.0293		0.0734	19.5404		0.47431	36.3958		1.80493	56.8225		2.92809	66.8113
0.00398	7.39597		0.0329	14.9543		0.43527	35.3691		1.03186	47.16		2.66765	64.7687
0.02696	13.994		0.07483	19.6656		0.59013	39.1459		0.91379	45.2878		0.597817	39.3409
0.00688	8.87626		0.03353	15.0477		0.37617	33.6893		1.92182	58.0236		2.54661	63.7739
0.00262	6.4338		0.06369	18.6386		0.57656	38.8432		1.04732	47.3944		1.40003	52.2438
0.00194	5.82474		0.03574	15.3728		0.38385	33.9176		1.05208	47.4661		0.617539	39.7689
0.00449	7.69355		0.06795	19.0433		0.20387	27.467		1.02465	47.0501		0.448384	35.7442
0.00631	8.61948		0.0359	15.3957		0.37357	33.6121		1.33143	51.3419		1.04754	47.4291
0.00414	7.49378		0.03944	15.8859		0.63946	40.2073		1.44467	52.7584		3.07698	67.9251
0.00177	5.64511		0.05854	18.1211		0.24009	29.0059		1.36194	51.7313		2.417	62.6731
0.00973	9.96675		0.05407	17.6487		0.42363	35.0509		0.84725	44.1611		1.08946	48.0536
0.00546	8.21798		0.04446	16.5332		0.4301	35.2282		0.97508	46.2787		7.80533	92.6373
0.00864	9.57647		0.04996	17.1886		0.23982	28.9954		1.22044	49.8738		0.6238	39.9028
0.00565	8.31712		0.06159	18.4295		0.42931	35.2069		1.03055	47.1399		2.49717	63.3585
0.00664	8.77183		0.06645	18.904		0.35174	32.9439		0.90449	45.1336		0.874188	44.6536
0.00232	6.17822		0.15702	25.1779		0.35176	32.9445		0.91702	45.3413		2.36297	62.2026
0.00187	5.75346		0.03363	15.0656		0.42174	34.9985		0.79841	43.2957		3.30205	69.5424
0.00773	9.22373		0.056	17.8551		0.33412	32.3843		0.94007	45.7179		2.27286	61.4016
0.01036	10.1739		0.03968	15.9181		0.47456	36.4025		0.93395	45.6184		2.46955	63.124
0.00214	6.01412		0.03982	15.9368		0.27456	30.3328		2.63575	64.4666		1.56186	54.1838
0.00882	9.64251		0.05239	17.464		0.40185	34.4391		0.94441	45.7881		5.96758	84.7074
0.00418	7.51783		0.06426	18.6931		0.3432	32.6751		0.94648	45.8217		0.922596	45.4631
0.0148	11.4583		0.04497	16.595		0.10799	22.225		1.50532	53.4864		0.982584	46.4279
0.0079	9.29486		0.06612	18.8717		0.37584	33.6797		0.8528	44.2571		1.41083	52.3777
0.00676	8.82435		0.03543	15.3296		0.36389	33.3192		0.66536	40.743		0.803459	43.4153
0.00228	6.14251		0.05495	17.7439		0.423	35.0333		0.97287	46.2435		2.81589	65.9468
0.00412	7.48169		0.04359	16.4234		0.28174	30.595		1.94639	58.27		1.33616	51.437
0.00719	9.0118		0.04752	16.9041		0.40927	34.6503		0.83337	43.9186		1.43571	52.6839
0.0095	9.88421		0.05606	17.8615		0.32457	32.0731		0.30899	31.5508		1.09452	48.1278
0.00454	7.72774		0.04472	16.5654		0.6845	41.13		1.7883	56.6475		1.01035	46.8612
0.00335	6.97616		0.04893	17.0685		0.78087	42.9759		1.69577	55.6532		2.93038	66.8288
0.0095	9.88421		0.03463	15.2134		0.30352	31.3639		0.679	41.0195		0.669294	40.8502
0.00497	7.95905		0.04503	16.6023		0.24652	29.263		1.01885	46.9609		0.577684	38.8943
0.01835	12.3119		0.05304	17.5348		0.34554	32.7492		1.9937	58.7382		1.99627	58.8024
0.00674	8.81564		0.05626	17.8827		0.36164	33.2501		1.14465	48.8192		0.691066	41.2884
0.00552	8.24797		0.03768	15.646		0.44932	35.7453		0.9705	46.2061		1.07793	47.8834
0.01021	10.1279		0.04507	16.6073		0.393	34.1847		1.00487	46.7451		0.820745	43.7245
0.00528	8.12666		0.04772	16.9278		0.3892	34.0741		0.88723	44.8447		2.48679	63.2705
0.01845	12.3298		0.0468	16.8183		0.13531	23.9589		3.73932	72.4377		4.10824	74.7952
0.00979	9.98038		0.08416	20.452		0.29418	31.0388		1.8672	57.4686		0.731916	42.0865
0.01335	11.074		0.06533	18.7953		0.3225	32.0045		1.06698	47.6891		1.90457	57.8879
0.0055	8.238		0.04619	16.7461		0.38833	34.049		0.90022	45.0627		3.18587	68.7171
0.02626	13.8718		0.04217	16.2456		0.32609	32.1231		1.28665	50.7598		1.7746	56.5399
0.00694	8.90199		0.04273	16.3147		0.56678	38.6224		1.26268	50.4427		3.81089	72.9453
0.00636	8.64675		0.05603	17.8594		0.21869	28.118		1.28148	50.6918		1.91179	57.9609
0.00448	7.69355		0.0463	16.7582		0.41443	34.7953		1.2527	50.3095		1.85303	57.3609
0.01582	11.7157		0.0566	17.9187					1.85574	57.3508		2.92472	66.7857
0.00604	8.49923		0.03969	15.9208					1.2419	50.1645		2.08003	59.6136
0.00764	9.19176		0.04008	15.9714					1.30163	50.956		0.304516	31.419
0.00693	8.58284		0.05773	18.0382					1.13617	48.6986		1.33206	51.3843
0.01015	10.108		0.04989	17.1795					1.41605	52.4074		3.18864	68.737
0.01353	11.1235		0.04552	16.6636					1.50655	53.5011		1.31597	51.1765
0.00606	8.5086		0.04134	16.137					1.06472	47.6554		3.4923	70.8532
0.00669	8.78941		0.05135	17.3477					1.30039	50.9401		3.13012	68.3139
0.00521	8.09576		0.05029	17.2253					1.82124	56.9932		2.3159	61.7868
0.00384	7.30821		0.05984	18.2543					1.07944	47.874		3.10895	68.1595
0.00613	8.53659		0.04145	16.1501					1.08536	47.9614		2.22189	60.9391
0.01262	10.8656		0.05024	17.2207					1.26332	50.4512		1.24284	50.2104
0.00613	8.54588		0.05892	18.1602					2.15453	60.2771		2.23743	61.0809
0.00411	7.46956		0.04917	17.0964					2.07669	59.5423		2.71736	65.1685
0.00633	8.63768		0.04853	17.0219					1.64929	55.1398		1.30216	50.9969
0.01243	10.8137		0.04884	17.0592					1.90182	57.8216		2.47073	63.1341
0.01184	10.637		0.06115	18.3875					2.2205	60.886		0.586971	39.1016
0.00542	8.19786		0.05578	17.8317					1.14169	48.7773		0.842739	44.1116
0.0063	8.61948		0.04609	16.7316					1.47341	53.1057		1.43599	52.6873
0.00619	8.5644		0.03513	15.2863					1.29198	50.8299		0.817743	43.6711
0.0062	8.57363		0.0361	15.4242					1.90182	57.8216		3.90683	73.5524
0.00351	7.09929		0.06278	18.5485					1.40711	52.2971		1.17872	49.3316
0.0097	9.95309		0.06128	18.3995					1.8748	57.5465		2.57542	64.0135
0.01239	10.7963		0.03797	15.6875					1.27296	50.5792		0.844416	44.1409
0.00463	7.78407		0.05121	17.3297					1.04651	47.382		3.04069	67.657
0.00617	8.55515		0.07801	19.9403					1.01542	46.9083		2.60176	64.231
0.00576	8.36581		0.06802	19.0508					0.88221	44.7603		3.75468	72.5849
0.00533	8.15732								0.95216	45.9132		3.17958	68.6718
0.0151	11.5352											3.07571	67.9158
0.00541	8.19786											1.56783	54.2528
0.00591	8.43305											0.934817	45.663
												1.62096	54.8588
												0.762257	42.6602
												0.990117	46.5462
												1.80275	56.8374
												2.48177	63.2279
												3.72132	72.3693
												1.20723	49.7262
												0.23007	28.616
												0.932216	45.6206
												1.57547	54.3408
												0.590362	39.1767
												0.972739	46.2723
												2.63719	64.5212
												1.2633	50.4844
												2.12652	60.0545
												2.55662	63.8573
												2.97249	67.1474
												0.873344	44.6393
												1.33477	51.4191
												3.62388	71.7321
												2.31529	61.7813
												1.3706	51.8751
												2.72724	65.2474
												2.63919	64.5375

## Sheet: Figure 3c
TEM
10 nm Ag	18 nm Ag	34nm Ag	55 nm Ag	65 nm Ag
9.20861	20.8157	36.9746	75.6991	71.3333
13.5141	27.1854	32.0172	58.736	80.1
11.1469	21.5923	36.718	59.7116	91.2667
9.62231	21.5543	41.7454	60.5467	76.6667
9.72956	21.8587	35.9015	61.3802	70
11.2081	21.0464	35.015	53.9524	63.3333
12.0892	21.0845	36.9513	63.8464	60
9.20861	20.1275	37.4296	58.8302	70
7.73768	21.5733	37.4879	60.4509	83.3333
9.06305	24.8645	39.4942	60.8371	53.3333
11.1469	22.0679	33.3353	60.9745	63.3333
11.5529	18.7197	32.0551	54.7009	63.3333
11.6065	21.4732	40.5924	64.5183	76.6667
8.94813	20.1845	38.7255	51.0506	70
9.23926	24.1606	33.6373	57.4541	76.6667
8.80257	20.9215	37.9059	62.4483	80
10.3424	21.8157	36.9725	63.7183	56.6667
11.4686	21.8587	36.0505	67.7291	73.3333
10.8787	21.0737	35.4245	57.0299	66.6667
11.8057	17.4451	37.4051	62.3492	70
9.74489	20.3177	38.68	63.6604	76.6667
10.7715	18.7958	34.1382	47.6751	63.3333
10.7255	22.2201	40.5013	56.9886	73.3333
11.4686	21.8264	40.3105	54.7958	70
11.3614	18.0538	39.099	58.2474	76.6667
9.74489	23.1333	43.0381	65.0681	83.3333
13.7593	18.8338	38.3981	58.0546	80
11.2848	20.1845	29.3314	55.7546	80
9.25458	22.943	38.0091	59.5725	80
10.6182	23.4377	39.7649	58.2034	70
10.2735	20.1275	40.9784	58.107	83.3333
10.3961	20.1845	39.9791	64.3932	83.3333
9.20861	21.4782	38.9655	56.1016	86.6667
10.5953	24.1606	35.9534	47.6365	83.3333
15.3068	22.3343	38.523	46.6531	63.3333
11.9436	16.608	42.2396	56.118	63.3333
9.06305	19.2143	34.9075	56.1527	66.6667
12.1964	19.8231	38.6916	55.8317	70
8.50379	20.8884	36.0813	56.1486	70
10.534	22.0108	40.1663	54.5409	73.3333
12.4416	21.8587	39.7832	54.5504	66.6667
16.6935	26.3673	37.4848	56.161	63.3333
9.74489	18.986	34.8034	57.4743	53.3333
10.9477	20.1845	40.0993	55.4032	56.6667
9.83682	20.1275	34.8744	62.1567	63.3333
10.8634	19.6138	41.9476	55.0512	66.6667
10.6489	22.8669	35.0625	57.21	76.6667
10.5416	22.5435	37.073	56.5443	50
10.9477	20.1275	37.571	61.4719	63.3333
9.77553	18.7958	36.1187	56.5364	66.6667
11.637	21.063	38.3682	63.2773	70
8.8254	25.3168	41.4804	54.2123	80
9.18423	23.1124	38.6743	63.6914	70
8.50745	27.8055	38.6743	56.7031	66.6667
11.5598	23.3582	40.6868	69.5353	63.3333
10.6423	23.6347	40.4601	63.2773	63.3333
10.5696	18.9108	33.6864	56.7009	60
10.288	18.2733	37.087	61.3907	56.6667
11.8777	18.5114	36.1994	83.57	60
9.62028	23.2814	37.2866	56.8812	56.6667
10.3198	19.9094	36.4317	50.3931	73.3333
12.5363	20.8772	36.6641	61.3907	63.3333
10.6423	26.661	35.6347	56.1056	60
10.9012	20.6837	30.9079	56.1031	56.6667
10.1881	17.4591	33.4385	64.1056	73.3333
10.2698	17.9968	36.4601	76.3916	60
9.61119	18.3424	36.4317	61.3907	66.6667
9.91097	18.7495	40.29	55.0406	66.6667
10.3561	20.1321	42.6709	55.1326	70
9.26599	26.131	37.087	50.7152	63.3333
10.6423	18.1811	36.0961	50.8072	53.3333
11.1828	23.4657	36.3217	60.7925	60
10.3788	16.3607	34.1108	57.3826	73.3333
9.61573	18.9108	35.5564	57.385	66.6667
10.6423	21.2228	35.5564	68.0629	63.3333
11.2691	19.6636	34.7911	57.4366	63.3333
9.73383	25.048	40.2616	65.9462	76.6667
11.2146	17.9046	41.112	56.8812	73.3333
10.0064	23.6193	41.3954	57.3952	70
13.1177	21.048	35.0961	51.9396	63.3333
11.2237	19.7327	39.8648	60.7863	63.3333
11.0692	17.966	34.7344	50.6427	73.3333
10.2017	21.1877	44.6834	57.2876	66.6667
10.0427	18.4423	36.1517	52.3299	63.3333
7.96239	20.7759	30.8795	51.3631	66.6667
8.21675	19.0107	37.087	53.1735	66.6667
10.2198	20.0784	35.8682	52.2903	53.3333
10.3243	20.3933	40.7152	49.4848	53.3333
11.2691	17.8892	36.6335	61.1105	86.6667
11.2554	17.4591	49.1943	63.1948	70
9.18423	29.4723	23.1369	54.5305	73.3333
10.5423	21.2539	47.0547	59.1189	63.3333
11.5053	21.4726	34.9225	65.6497	60
12.3229	20.4837	35.6543	45.5015	70
13.1995	16.7416	37.58	59.1189	73.3333
12.0412	19.3858	42.3559	54.5416	80
10.0291	17.5084	38.8125	54.6094	70
10.8194	18.7762	37.58	50.7354	60
12.0367	18.2809	34.1137	48.6974	70
11.7278	19.3858	44.9749	55.0892	60
9.57031	24.5218	39.4287	54.5581	53.3333
11.4689	15.3014	41.9322	49.3741	63.6364
10.2153	12.7791	32.0533	64.8734	79.5455
10.5378	18.9134	37.58	62.1759	79.5455
11.0283	20.0716	39.4287	61.993	59.0909
9.44767	17.7176	42.9336	55.3354	77.2727
9.15887	15.149	32.3035	48.414	81.8182
10.7778	18.5628	46.7465	59.9813	70.4545
9.82847	20.6742	43.8965	66.1536	57.9545
8.25078	20.6736	36.8097	75.8921	70.4545
9.70923	22.2434	50.367	49.9685	77.2727
11.5071	19.7363	33.7271	54.4093	73.8636
9.75509	21.3061	37.58	57.4165	62.5
9.13594	20.1554	43.6654	56.7435	75
7.34728	25.04	41.6626	53.169	72.7273
8.49385	21.207	39.0821	60.9872	53.4091
11.6722	20.4298	37.58	52.3035	75
10.0991	19.5458	35.6543	50.8829	71.3352
7.93432	22.7387	42.587	59.707	54.6903
9.90185	18.7	39.4287	45.1221	64.2016
10.1128	20.4374	36.0779	56.5065	59.446
9.06714	20.6109	38.1577	64.0504	57.0681
9.56247	22.8225	37.0821	53.3778	73.713
10.2963	23.6608	37.8881	53.2044	64.2016
9.24142	19.5382	46.1303	62.4182	57.0681
7.24638	23.5617	34.8923	53.2699	76.0908
8.92497	18.2733	36.1974	61.9202	73.713
9.82847	17.5112	35.4614	62.7246	76.0908
10.2596	22.3653	37.9531	59.4686	71.3352
9.90185	22.1443	29.8378	51.8072	71.3352
10.1954	18.8905	37.4273	52.0663	64.2016
9.82847	20.1097	37.4273	63.4333	57.0681
9.37443	15.5909	36.2677	51.6833	68.9573
8.59017	17.6206	33.1866	52.6641	57.0681
11.3787	20.2932	38.5245	63.5865	64.2016
9.27353	19.0048	37.4959	60.9051	66.5795
9.22308	22.2739	30.8437	61.8627	57.0681
10.1954	17.9685	44.811	52.6691	73.713
6.51257	20.0781	42.5479	63.5674	66.5795
9.1497	26.9984	33.3466	51.3284	64.2016
9.76885	20.9175	37.0158	51.4615	52.3124
12.2042	20.649	34.044	50.5431	83.2244
8.11319	23.3407	36.1418	53.1853	61.8238
9.82847	17.6103	34.0212	44.2416	66.5795
9.13135	22.2586	36.8047	50.5431	59.446
8.49385	21.5195	37.0275	59.2033	68.9573
11.3741	21.3442	33.5752	58.3399	61.8238
10.975	21.6719	33.2274	61.4337	57.0681
10.4384	17.8999	32.6953	54.6418	66.5795
9.66336	18.5171	32.2838	57.2613	61.8238
	16.5448	36.0805	64.9108	66.5795
	20.579	38.3058	49.603	73.713
	19.1048	41.7639	57.3721	68.9573
	17.8552	34.1486	54.6127	66.5795
	21.28	38.842	60.602	61.8238
	18.7771	34.3876	52.948	64.2016
	19.3981	39.3192	50.5101	66.5795
	24.5448	36.5235	51.1338	59.446
	20.4457	35.9206	54.0819	71.3352
	17.7337	40.5485	52.3811	66.5795
	19.3752	38.7986	58.3341	66.5795
	19.0248	36.259	52.7779	71.3352
	18.7962	37.9637	62.7564	61.8238
	22.773	36.4832	57.427	66.5795
	20.727	37.9637	52.1543	68.9573
	19.6868	38.0786	54.9324	76.0908
	20.3764	37.3699	55.2159	66.5795
	19.9688	39.2469	55.3498
	20.6165	38.5383	52.7779
	20.7536	38.1743	54.3654
	18.8753	37.9828	51.7574
	19.363	--	54.819
	21.7862	--	53.6851
	19.5001	--	57.3787
	19.1153	--	54.509
	22.2777		54.1951
	16.9397		60.416
	19.9497		57.8383
	16.9626		55.7932
	24.3694		53.3866
	19.3134		62.8701
	17.4312		68.2064
	19.1801		61.6621
	19.2753		53.691
	21.3061		56.1166
	19.6982		55.3932
	20.0183		53.4722
	17.2483		53.7576
	18.4104		53.8717
	21.8302		46.3002
	21.1446		58.7039
	19.7081		57.0487
	19.4591		54.471
	17.0612		56.7253
	20.0452		62.6228
	19.3251		61.0343
	16.8927		53.6054
	21.2991		55.2034
	21.8894		58.7704
	20.7436		54.1666
	19.4046		55.5268
	19.0456		55.8693
	20.2328		62.6567
	20.0442		54.8014
	18.1714		63.2316
	19.8923		56.0119
	18.4613		52.2547
	19.5518		54.3759
	20.3341		54.7539
	20.2236		66.4404
	19.1193		58.8078
	19.6761		56.0401
	19.1239		53.6459
	18.7097		54.345
	18.7419		57.2815
	23.5919		59.4781
	19.1975		58.8844
	20.4583		57.1318
	24.5122		59.1621
	19.2619		52.9181
	19.5334		65.6647
	18.9398		52.5637
	19.1653		59.7942
	19.7497		55.4762
	20.4445		58.9993
	19.4782		55.2829
	19.1561		58.5971
	19.4598		55.1878
	18.5947		53.8087
	19.1561		56.6817
			57.5724
			55.2887
			59.775
			62.4373
			61.2307
			58.1853
			53.2246
			65.0614
			60.5986
			54.3546
			53.7991
			46.789
			63.0694
			51.5582
			52.8223
			59.6218
			56.5956
			57.9554
			58.2044
			58.7982
			58.6258
			57.6298
			51.7306
			56.7105
			66.3829
			59.6409
			49.7386
			51.0602
			58.1853
			59.6218
			55.1974
			65.0997
			54.6802
			45.6398
			59.0472
			58.9131
			76.4576
			60.3496
			50.9261
			56.7572
			56.5162
			61.0669
			55.9474
			65.338
			57.5671
			55.3689
			53.7877
			55.6871
			62.1173
			53.8992
			47.407
			53.3849
			55.2022
			51.0189
			58.2883
			55.5565
			61.6487
			49.8873
			52.7677
			55.2831
			63.3517
			52.882
			57.1567
			55.1679
			51.5332
			55.888
			54.9165
			52.6759
			56.5425
			50.3514
			53.8325
			53.8892
			56.3951
			58.028
			55.3293
			57.3816
			53.1521
			50.1586
			58.5722
			65.3644
			49.6143
			59.468
			62.0987
			48.8886
			58.4815
			56.7126
			60.6246
			62.3595
			52.8006
			49.9703
			53.9387
			56.9113
			46.6531
			68.4105
			53.2339
			55.3101
			49.909
			60.9333
			57.5701
			60.037
			61.776
			63.3006
			59.6769
			50.5909
			55.5629
			65.4993
			53.6323
			58.1753
			58.3745
			58.3592
			58.6273
			64.534
			56.0149
			51.763
			62.5115
			57.3709
			53.7855
			59.8301
			55.1722
			64.128
			52.2763
			65.7445
			58.3592
			51.38
			53.5813
			56.3703
			61.4606
			54.1528
			54.1375
			55.5549
			60.2871
			54.9148
			53.8251
			52.0648
			61.3387
			52.7278
			55.1808
			58.2712
			59.3777
			51.7
			63.9025
			56.5052
			56.5583
			49.4338
			57.9756
			50.9197
			61.6826
			54.3537
			59.8043
			53.6047
			59.9541
			59.0898
			56.2435
			56.7621
			59.8619
			59.4009
			54.1232
			68.4007
			60.4799
			57.2763
			46.2871
			66.7511
			60.3828
			70.2459
			55.7231
			59.4509
			72.2263
			55.3348
			71.5274
			47.3938
			58.2665
			48.3451
			61.0429
			59.6838
			54.8299
			61.2371
			57.8976
			63.334
			48.6946
			50.7915
			52.6942
			53.9757

## Sheet: Figure3d
DLS
10 nm Ag			18 nm Ag			34 nm Ag			55 nm Ag			65 nm
d.nm	Number %		d.nm	Number %		d.nm	Number %		d.nm	Number %		d.nm	Number %
6.503	0.3		11.7	1.5		21.04	1.3		32.67	2.4		37.84	1.6
7.531	7.1		13.54	8.1		24.36	6.1		37.84	9.3		43.82	7.1
8.721	20.9		15.69	18		28.21	13.3		43.82	16.9		50.75	14.4
10.1	27.1		18.17	22.6		32.67	18.4		50.75	20.1		58.77	18.9
11.7	21.4		21.04	19.7		37.84	19		58.77	18.5		68.06	18.8
13.54	12.8		24.36	13.7		43.82	16		68.06	14.3		78.82	15.5
15.69	6.3		28.21	8.2		50.75	11.6		78.82	9.4		91.28	11
18.17	2.7		32.67	4.4		58.77	7.3		91.28	5.3		105.7	6.8
21.04	1		37.84	2.2		68.06	4		105.7	2.6		122.4	3.6
24.36	0.3		43.82	1		78.82	1.9		122.4	1		141.8	1.6
28.21	0.1		50.75	0.4		91.28	0.7		141.8	0.3		164.2	0.5
			58.77	0.2		105.7	0.2					190.1	0.1
			68.06	0.1
			78.82	0

## Sheet: Figure 4
Nano-collision
34 nm Ag							34+55 nm Ag							34+55+10 nm Ag							34+55+10+18 nm Ag							34+55+10+18+34 nm Ag							34+55+10+18+34+18 nm Ag
Time(t) / ms	Current (i) / pA	Charge(Q) / pC	Diameter / nm	logt	logi		Time(t) / ms	Current (i) / pA	Charge(Q) / pC	Diameter / nm	logt	logi		Time(t) / ms	Current (i) / pA	Charge(Q) / pC	Diameter / nm	logt	logi		Time(t) / ms	Current (i) / pA	Charge(Q) / pC	Diameter / nm	logt	logi		Time(t) / ms	Current (i) / pA	Charge(Q) / pC	Diameter / nm	logt	logi		Time(t) / ms	Current (i) / pA	Charge(Q) / pC	Diameter / nm	logt	logi
45.7085	679.659	0.43364	35.3246	1.66	2.83229		45.7085	679.659	0.43364	35.3246	1.66	2.83229		45.7085	679.659	0.43364	35.3246	1.66	2.83229		45.7085	679.659	0.43364	35.3246	1.66	2.83229		45.7085	679.659	0.43364	35.3246	1.66	2.83229		0.35841	112.973	0.00951	9.88746	-0.44562	2.05297
4.42164	2883.92	0.59041	39.1518	0.64558	3.45998		4.42164	2883.92	0.59041	39.1518	0.64558	3.45998		4.42164	2883.92	0.59041	39.1518	0.64558	3.45998		4.42164	2883.92	0.59041	39.1518	0.64558	3.45998		4.42164	2883.92	0.59041	39.1518	0.64558	3.45998		0.096	40.1851	0.00193	5.81047	-1.01773	1.60407
16.6068	211.612	0.34736	32.8064	1.22029	2.32554		16.6068	211.612	0.34736	32.8064	1.22029	2.32554		16.6068	211.612	0.34736	32.8064	1.22029	2.32554		16.6068	211.612	0.34736	32.8064	1.22029	2.32554		16.6068	211.612	0.34736	32.8064	1.22029	2.32554		0.088	40.9264	0.00194	5.8221	-1.05552	1.612
61.9385	942.35	0.64739	40.3729	1.79196	2.97421		61.9385	942.35	0.64739	40.3729	1.79196	2.97421		61.9385	942.35	0.64739	40.3729	1.79196	2.97421		61.9385	942.35	0.64739	40.3729	1.79196	2.97421		61.9385	942.35	0.64739	40.3729	1.79196	2.97421		0.092	46.5294	0.00206	5.93783	-1.03621	1.66773
36.1702	771.002	0.45071	35.7822	1.55835	2.88706		36.1702	771.002	0.45071	35.7822	1.55835	2.88706		36.1702	771.002	0.45071	35.7822	1.55835	2.88706		36.1702	771.002	0.45071	35.7822	1.55835	2.88706		36.1702	771.002	0.45071	35.7822	1.55835	2.88706		0.096	42.209	0.00208	5.96184	-1.01773	1.62541
21.5724	662.823	0.32226	31.9967	1.3339	2.8214		21.5724	662.823	0.32226	31.9967	1.3339	2.8214		21.5724	662.823	0.32226	31.9967	1.3339	2.8214		21.5724	662.823	0.32226	31.9967	1.3339	2.8214		21.5724	662.823	0.32226	31.9967	1.3339	2.8214		0.088	40.0858	0.00209	5.96225	-1.05552	1.60299
5.10434	820.886	0.34702	32.796	0.70794	2.91428		5.10434	820.886	0.34702	32.796	0.70794	2.91428		5.10434	820.886	0.34702	32.796	0.70794	2.91428		5.10434	820.886	0.34702	32.796	0.70794	2.91428		5.10434	820.886	0.34702	32.796	0.70794	2.91428		0.08	40.0196	0.00212	5.99435	-1.09691	1.60227
12.6951	1141.89	0.43196	35.2789	1.10363	3.05763		12.6951	1141.89	0.43196	35.2789	1.10363	3.05763		12.6951	1141.89	0.43196	35.2789	1.10363	3.05763		12.6951	1141.89	0.43196	35.2789	1.10363	3.05763		12.6951	1141.89	0.43196	35.2789	1.10363	3.05763		0.096	41.6614	0.00217	6.04462	-1.01773	1.61973
16.9612	2495.12	0.69935	41.4254	1.22946	3.39709		16.9612	2495.12	0.69935	41.4254	1.22946	3.39709		16.9612	2495.12	0.69935	41.4254	1.22946	3.39709		16.9612	2495.12	0.69935	41.4254	1.22946	3.39709		16.9612	2495.12	0.69935	41.4254	1.22946	3.39709		0.096	42.8878	0.00219	6.06096	-1.01773	1.63233
18.0114	1439.31	0.44122	35.5292	1.25555	3.15816		18.0114	1439.31	0.44122	35.5292	1.25555	3.15816		18.0114	1439.31	0.44122	35.5292	1.25555	3.15816		18.0114	1439.31	0.44122	35.5292	1.25555	3.15816		18.0114	1439.31	0.44122	35.5292	1.25555	3.15816		0.096	40.5807	0.00219	6.06096	-1.01773	1.60832
18.5721	799.543	0.24361	29.1474	1.26886	2.90284		18.5721	799.543	0.24361	29.1474	1.26886	2.90284		18.5721	799.543	0.24361	29.1474	1.26886	2.90284		18.5721	799.543	0.24361	29.1474	1.26886	2.90284		18.5721	799.543	0.24361	29.1474	1.26886	2.90284		0.104	40.0836	0.00222	6.0856	-0.98297	1.60297
19.891	768.035	0.20754	27.6311	1.29866	2.88538		19.891	768.035	0.20754	27.6311	1.29866	2.88538		19.891	768.035	0.20754	27.6311	1.29866	2.88538		19.891	768.035	0.20754	27.6311	1.29866	2.88538		19.891	768.035	0.20754	27.6311	1.29866	2.88538		0.096	43.2036	0.00224	6.10663	-1.01773	1.63552
20.4046	519.304	0.28276	30.6317	1.30973	2.71542		20.4046	519.304	0.28276	30.6317	1.30973	2.71542		20.4046	519.304	0.28276	30.6317	1.30973	2.71542		20.4046	519.304	0.28276	30.6317	1.30973	2.71542		20.4046	519.304	0.28276	30.6317	1.30973	2.71542		0.096	40.4174	0.00225	6.11743	-1.01773	1.60657
20.2768	1649.82	0.42579	35.1102	1.307	3.21744		20.2768	1649.82	0.42579	35.1102	1.307	3.21744		20.2768	1649.82	0.42579	35.1102	1.307	3.21744		20.2768	1649.82	0.42579	35.1102	1.307	3.21744		20.2768	1649.82	0.42579	35.1102	1.307	3.21744		0.1	42.6161	0.00227	6.1359	-1	1.62957
18.9064	652.604	0.2252	28.3936	1.27661	2.81465		18.9064	652.604	0.2252	28.3936	1.27661	2.81465		18.9064	652.604	0.2252	28.3936	1.27661	2.81465		18.9064	652.604	0.2252	28.3936	1.27661	2.81465		18.9064	652.604	0.2252	28.3936	1.27661	2.81465		0.104	41.053	0.00227	6.13738	-0.98297	1.61334
1.0255	905.405	0.1607	25.3729	0.01094	2.95684		1.0255	905.405	0.1607	25.3729	0.01094	2.95684		1.0255	905.405	0.1607	25.3729	0.01094	2.95684		1.0255	905.405	0.1607	25.3729	0.01094	2.95684		1.0255	905.405	0.1607	25.3729	0.01094	2.95684		0.104	40.3657	0.00228	6.14198	-0.98297	1.60601
31.348	660.962	0.36309	33.2946	1.49621	2.82018		31.348	660.962	0.36309	33.2946	1.49621	2.82018		31.348	660.962	0.36309	33.2946	1.49621	2.82018		31.348	660.962	0.36309	33.2946	1.49621	2.82018		31.348	660.962	0.36309	33.2946	1.49621	2.82018		0.096	41.0194	0.0023	6.15622	-1.01773	1.61299
28.0593	974.062	0.42105	34.9794	1.44808	2.98859		28.0593	974.062	0.42105	34.9794	1.44808	2.98859		28.0593	974.062	0.42105	34.9794	1.44808	2.98859		28.0593	974.062	0.42105	34.9794	1.44808	2.98859		28.0593	974.062	0.42105	34.9794	1.44808	2.98859		0.10837	40.7264	0.0023	6.16472	-0.96509	1.60988
38.5679	754.077	0.34617	32.7691	1.58623	2.87742		38.5679	754.077	0.34617	32.7691	1.58623	2.87742		38.5679	754.077	0.34617	32.7691	1.58623	2.87742		38.5679	754.077	0.34617	32.7691	1.58623	2.87742		38.5679	754.077	0.34617	32.7691	1.58623	2.87742		0.096	42.8766	0.00231	6.16617	-1.01773	1.63222
8.19446	1731.36	0.31522	31.7618	0.91352	3.23839		8.19446	1731.36	0.31522	31.7618	0.91352	3.23839		8.19446	1731.36	0.31522	31.7618	0.91352	3.23839		8.19446	1731.36	0.31522	31.7618	0.91352	3.23839		8.19446	1731.36	0.31522	31.7618	0.91352	3.23839		0.10756	40.3891	0.00234	6.19785	-0.96836	1.60626
21.2859	1389.63	0.61528	39.6939	1.32809	3.1429		21.2859	1389.63	0.61528	39.6939	1.32809	3.1429		21.2859	1389.63	0.61528	39.6939	1.32809	3.1429		21.2859	1389.63	0.61528	39.6939	1.32809	3.1429		21.2859	1389.63	0.61528	39.6939	1.32809	3.1429		0.104	40.7047	0.00234	6.19847	-0.98297	1.60965
38.5654	968.454	0.44735	35.6931	1.5862	2.98608		38.5654	968.454	0.44735	35.6931	1.5862	2.98608		38.5654	968.454	0.44735	35.6931	1.5862	2.98608		38.5654	968.454	0.44735	35.6931	1.5862	2.98608		38.5654	968.454	0.44735	35.6931	1.5862	2.98608		0.1	42.1245	0.00235	6.20876	-1	1.62453
37.0273	753.577	0.47182	36.3322	1.56852	2.87713		37.0273	753.577	0.47182	36.3322	1.56852	2.87713		37.0273	753.577	0.47182	36.3322	1.56852	2.87713		37.0273	753.577	0.47182	36.3322	1.56852	2.87713		37.0273	753.577	0.47182	36.3322	1.56852	2.87713		0.104	43.0547	0.00236	6.2102	-0.98297	1.63402
22.2195	739.062	0.2786	30.481	1.34673	2.86868		22.2195	739.062	0.2786	30.481	1.34673	2.86868		22.2195	739.062	0.2786	30.481	1.34673	2.86868		22.2195	739.062	0.2786	30.481	1.34673	2.86868		22.2195	739.062	0.2786	30.481	1.34673	2.86868		0.108	41.0366	0.00238	6.22722	-0.96658	1.61317
22.4104	881.263	0.33971	32.564	1.35045	2.94511		22.4104	881.263	0.33971	32.564	1.35045	2.94511		22.4104	881.263	0.33971	32.564	1.35045	2.94511		22.4104	881.263	0.33971	32.564	1.35045	2.94511		22.4104	881.263	0.33971	32.564	1.35045	2.94511		0.096	41.0182	0.00238	6.23264	-1.01773	1.61298
41.7361	1544.94	0.44225	35.5568	1.62051	3.18891		41.7361	1544.94	0.44225	35.5568	1.62051	3.18891		41.7361	1544.94	0.44225	35.5568	1.62051	3.18891		41.7361	1544.94	0.44225	35.5568	1.62051	3.18891		41.7361	1544.94	0.44225	35.5568	1.62051	3.18891		0.092	46.793	0.00239	6.24087	-1.03621	1.67018
21.1779	1332.86	0.42259	35.022	1.32588	3.12478		21.1779	1332.86	0.42259	35.022	1.32588	3.12478		21.1779	1332.86	0.42259	35.022	1.32588	3.12478		21.1779	1332.86	0.42259	35.022	1.32588	3.12478		21.1779	1332.86	0.42259	35.022	1.32588	3.12478		0.1	40.4504	0.0024	6.24437	-1	1.60692
28.2095	752.135	0.30129	31.2869	1.4504	2.8763		28.2095	752.135	0.30129	31.2869	1.4504	2.8763		28.2095	752.135	0.30129	31.2869	1.4504	2.8763		28.2095	752.135	0.30129	31.2869	1.4504	2.8763		28.2095	752.135	0.30129	31.2869	1.4504	2.8763		0.092	47.9262	0.00242	6.26427	-1.03621	1.68057
24.051	1167.49	0.5894	39.1294	1.38113	3.06725		24.051	1167.49	0.5894	39.1294	1.38113	3.06725		24.051	1167.49	0.5894	39.1294	1.38113	3.06725		24.051	1167.49	0.5894	39.1294	1.38113	3.06725		24.051	1167.49	0.5894	39.1294	1.38113	3.06725		0.088	45.34	0.00242	6.26643	-1.05552	1.65648
6.74261	981.457	0.15789	25.224	0.82883	2.99187		6.74261	981.457	0.15789	25.224	0.82883	2.99187		6.74261	981.457	0.15789	25.224	0.82883	2.99187		6.74261	981.457	0.15789	25.224	0.82883	2.99187		6.74261	981.457	0.15789	25.224	0.82883	2.99187		0.08	45.7123	0.00243	6.27849	-1.09691	1.66003
19.7414	717.923	0.28954	30.8749	1.29538	2.85608		19.7414	717.923	0.28954	30.8749	1.29538	2.85608		19.7414	717.923	0.28954	30.8749	1.29538	2.85608		19.7414	717.923	0.28954	30.8749	1.29538	2.85608		19.7414	717.923	0.28954	30.8749	1.29538	2.85608		0.11012	40.3608	0.00244	6.27905	-0.95811	1.60596
42.4645	897.697	0.45339	35.853	1.62803	2.95313		42.4645	897.697	0.45339	35.853	1.62803	2.95313		42.4645	897.697	0.45339	35.853	1.62803	2.95313		42.4645	897.697	0.45339	35.853	1.62803	2.95313		42.4645	897.697	0.45339	35.853	1.62803	2.95313		0.10473	42.1455	0.00244	6.28077	-0.97992	1.62475
23.1459	1267.17	0.40217	34.4484	1.36447	3.10283		23.1459	1267.17	0.40217	34.4484	1.36447	3.10283		23.1459	1267.17	0.40217	34.4484	1.36447	3.10283		23.1459	1267.17	0.40217	34.4484	1.36447	3.10283		23.1459	1267.17	0.40217	34.4484	1.36447	3.10283		0.11873	42.5282	0.00245	6.28944	-0.92545	1.62868
12.7107	953.334	0.21065	27.7686	1.10417	2.97925		12.7107	953.334	0.21065	27.7686	1.10417	2.97925		12.7107	953.334	0.21065	27.7686	1.10417	2.97925		12.7107	953.334	0.21065	27.7686	1.10417	2.97925		12.7107	953.334	0.21065	27.7686	1.10417	2.97925		0.096	41.0652	0.00246	6.30302	-1.01773	1.61347
49.3257	417.451	0.30778	31.5098	1.69307	2.62061		49.3257	417.451	0.30778	31.5098	1.69307	2.62061		49.3257	417.451	0.30778	31.5098	1.69307	2.62061		49.3257	417.451	0.30778	31.5098	1.69307	2.62061		49.3257	417.451	0.30778	31.5098	1.69307	2.62061		0.1	42.6943	0.00247	6.30756	-1	1.63037
33.1564	799.16	0.41638	34.8497	1.52057	2.90263		33.1564	799.16	0.41638	34.8497	1.52057	2.90263		33.1564	799.16	0.41638	34.8497	1.52057	2.90263		33.1564	799.16	0.41638	34.8497	1.52057	2.90263		33.1564	799.16	0.41638	34.8497	1.52057	2.90263		0.10418	45.7379	0.00247	6.30878	-0.98221	1.66028
18.878	818.283	0.23332	28.731	1.27596	2.9129		18.878	818.283	0.23332	28.731	1.27596	2.9129		18.878	818.283	0.23332	28.731	1.27596	2.9129		18.878	818.283	0.23332	28.731	1.27596	2.9129		18.878	818.283	0.23332	28.731	1.27596	2.9129		0.14734	40.3193	0.00248	6.31697	-0.83167	1.60551
21.0798	872.937	0.32588	32.1159	1.32387	2.94098		21.0798	872.937	0.32588	32.1159	1.32387	2.94098		21.0798	872.937	0.32588	32.1159	1.32387	2.94098		21.0798	872.937	0.32588	32.1159	1.32387	2.94098		21.0798	872.937	0.32588	32.1159	1.32387	2.94098		0.092	46.7568	0.00248	6.32071	-1.03621	1.66984
23.351	295.65	0.24799	29.3211	1.3683	2.47078		23.351	295.65	0.24799	29.3211	1.3683	2.47078		23.351	295.65	0.24799	29.3211	1.3683	2.47078		23.351	295.65	0.24799	29.3211	1.3683	2.47078		23.351	295.65	0.24799	29.3211	1.3683	2.47078		0.11333	40.0731	0.00249	6.32614	-0.94565	1.60285
45.2345	668.216	0.49004	36.7941	1.65547	2.82492		45.2345	668.216	0.49004	36.7941	1.65547	2.82492		45.2345	668.216	0.49004	36.7941	1.65547	2.82492		45.2345	668.216	0.49004	36.7941	1.65547	2.82492		45.2345	668.216	0.49004	36.7941	1.65547	2.82492		0.1	41.1565	0.0025	6.33136	-1	1.61444
19.6926	698.335	0.33801	32.5096	1.2943	2.84406		19.6926	698.335	0.33801	32.5096	1.2943	2.84406		19.6926	698.335	0.33801	32.5096	1.2943	2.84406		19.6926	698.335	0.33801	32.5096	1.2943	2.84406		19.6926	698.335	0.33801	32.5096	1.2943	2.84406		0.108	41.3469	0.0025	6.33774	-0.96658	1.61644
22.6704	270.418	0.30569	31.4386	1.35546	2.43204		22.6704	270.418	0.30569	31.4386	1.35546	2.43204		22.6704	270.418	0.30569	31.4386	1.35546	2.43204		22.6704	270.418	0.30569	31.4386	1.35546	2.43204		22.6704	270.418	0.30569	31.4386	1.35546	2.43204		0.10834	46.2244	0.00251	6.34341	-0.96522	1.66487
34.9259	1368.2	0.33776	32.5016	1.54315	3.13615		34.9259	1368.2	0.33776	32.5016	1.54315	3.13615		34.9259	1368.2	0.33776	32.5016	1.54315	3.13615		34.9259	1368.2	0.33776	32.5016	1.54315	3.13615		34.9259	1368.2	0.33776	32.5016	1.54315	3.13615		0.096	47.7242	0.00252	6.35107	-1.01773	1.67874
13.8456	1330.83	0.25185	29.4723	1.14131	3.12412		13.8456	1330.83	0.25185	29.4723	1.14131	3.12412		13.8456	1330.83	0.25185	29.4723	1.14131	3.12412		13.8456	1330.83	0.25185	29.4723	1.14131	3.12412		13.8456	1330.83	0.25185	29.4723	1.14131	3.12412		0.15799	42.3643	0.00252	6.35417	-0.80136	1.627
19.1419	706.974	0.40983	34.6658	1.28198	2.8494		19.1419	706.974	0.40983	34.6658	1.28198	2.8494		19.1419	706.974	0.40983	34.6658	1.28198	2.8494		19.1419	706.974	0.40983	34.6658	1.28198	2.8494		19.1419	706.974	0.40983	34.6658	1.28198	2.8494		0.084	45.6897	0.00252	6.35434	-1.07572	1.65982
20.179	328.372	0.36687	33.4095	1.3049	2.51637		20.179	328.372	0.36687	33.4095	1.3049	2.51637		20.179	328.372	0.36687	33.4095	1.3049	2.51637		20.179	328.372	0.36687	33.4095	1.3049	2.51637		20.179	328.372	0.36687	33.4095	1.3049	2.51637		0.096	40.4796	0.00252	6.35468	-1.01773	1.60724
40.0908	4008.86	0.99761	46.6323	1.60304	3.60302		40.0908	4008.86	0.99761	46.6323	1.60304	3.60302		40.0908	4008.86	0.99761	46.6323	1.60304	3.60302		40.0908	4008.86	0.99761	46.6323	1.60304	3.60302		40.0908	4008.86	0.99761	46.6323	1.60304	3.60302		0.1	49.3298	0.00254	6.36353	-1	1.69311
14.6295	796.703	0.15439	25.0364	1.16523	2.9013		14.6295	796.703	0.15439	25.0364	1.16523	2.9013		14.6295	796.703	0.15439	25.0364	1.16523	2.9013		14.6295	796.703	0.15439	25.0364	1.16523	2.9013		14.6295	796.703	0.15439	25.0364	1.16523	2.9013		0.104	43.839	0.00254	6.36746	-0.98297	1.64186
27.4773	357.624	0.3679	33.4408	1.43897	2.55343		27.4773	357.624	0.3679	33.4408	1.43897	2.55343		27.4773	357.624	0.3679	33.4408	1.43897	2.55343		27.4773	357.624	0.3679	33.4408	1.43897	2.55343		27.4773	357.624	0.3679	33.4408	1.43897	2.55343		0.11247	40.0698	0.00254	6.36964	-0.94897	1.60282
49.2758	658.279	0.40286	34.4682	1.69263	2.81841		49.2758	658.279	0.40286	34.4682	1.69263	2.81841		49.2758	658.279	0.40286	34.4682	1.69263	2.81841		49.2758	658.279	0.40286	34.4682	1.69263	2.81841		49.2758	658.279	0.40286	34.4682	1.69263	2.81841		0.096	45.0297	0.00255	6.37993	-1.01773	1.6535
22.0586	1142.6	0.37161	33.553	1.34358	3.05789		22.0586	1142.6	0.37161	33.553	1.34358	3.05789		22.0586	1142.6	0.37161	33.553	1.34358	3.05789		22.0586	1142.6	0.37161	33.553	1.34358	3.05789		22.0586	1142.6	0.37161	33.553	1.34358	3.05789		0.11796	41.6877	0.00256	6.38686	-0.92825	1.62001
45.8576	909.324	0.48013	36.5443	1.66141	2.95872		45.8576	909.324	0.48013	36.5443	1.66141	2.95872		45.8576	909.324	0.48013	36.5443	1.66141	2.95872		45.8576	909.324	0.48013	36.5443	1.66141	2.95872		45.8576	909.324	0.48013	36.5443	1.66141	2.95872		0.088	49.724	0.00258	6.39784	-1.05552	1.69657
14.6389	1359.13	0.27135	30.2143	1.16551	3.13326		14.6389	1359.13	0.27135	30.2143	1.16551	3.13326		14.6389	1359.13	0.27135	30.2143	1.16551	3.13326		14.6389	1359.13	0.27135	30.2143	1.16551	3.13326		14.6389	1359.13	0.27135	30.2143	1.16551	3.13326		0.096	48.5043	0.00258	6.40285	-1.01773	1.68578
38.8367	752.868	0.49142	36.8285	1.58924	2.87672		38.8367	752.868	0.49142	36.8285	1.58924	2.87672		38.8367	752.868	0.49142	36.8285	1.58924	2.87672		38.8367	752.868	0.49142	36.8285	1.58924	2.87672		38.8367	752.868	0.49142	36.8285	1.58924	2.87672		0.104	45.6637	0.00259	6.40946	-0.98297	1.65957
23.2711	429.333	0.58944	39.1304	1.36682	2.63279		23.2711	429.333	0.58944	39.1304	1.36682	2.63279		23.2711	429.333	0.58944	39.1304	1.36682	2.63279		23.2711	429.333	0.58944	39.1304	1.36682	2.63279		23.2711	429.333	0.58944	39.1304	1.36682	2.63279		0.112	46.7553	0.00261	6.42552	-0.95078	1.66983
24.1302	910.224	0.25312	29.522	1.38256	2.95915		24.1302	910.224	0.25312	29.522	1.38256	2.95915		24.1302	910.224	0.25312	29.522	1.38256	2.95915		24.1302	910.224	0.25312	29.522	1.38256	2.95915		24.1302	910.224	0.25312	29.522	1.38256	2.95915		0.104	48.855	0.00261	6.42588	-0.98297	1.68891
22.3499	2476.64	0.81495	43.5925	1.34928	3.39386		22.3499	2476.64	0.81495	43.5925	1.34928	3.39386		22.3499	2476.64	0.81495	43.5925	1.34928	3.39386		22.3499	2476.64	0.81495	43.5925	1.34928	3.39386		22.3499	2476.64	0.81495	43.5925	1.34928	3.39386		0.092	48.0093	0.00264	6.45005	-1.03621	1.68133
27.3466	2036.63	0.4755	36.4266	1.4369	3.30891		27.3466	2036.63	0.4755	36.4266	1.4369	3.30891		27.3466	2036.63	0.4755	36.4266	1.4369	3.30891		27.3466	2036.63	0.4755	36.4266	1.4369	3.30891		27.3466	2036.63	0.4755	36.4266	1.4369	3.30891		0.096	46.8621	0.00264	6.45138	-1.01773	1.67082
17.4154	1703.11	0.42746	35.1561	1.24093	3.23124		17.4154	1703.11	0.42746	35.1561	1.24093	3.23124		17.4154	1703.11	0.42746	35.1561	1.24093	3.23124		17.4154	1703.11	0.42746	35.1561	1.24093	3.23124		17.4154	1703.11	0.42746	35.1561	1.24093	3.23124		0.108	40.0608	0.00265	6.45897	-0.96658	1.60272
22.3395	1170.91	0.53587	37.9071	1.34907	3.06852		22.3395	1170.91	0.53587	37.9071	1.34907	3.06852		22.3395	1170.91	0.53587	37.9071	1.34907	3.06852		22.3395	1170.91	0.53587	37.9071	1.34907	3.06852		22.3395	1170.91	0.53587	37.9071	1.34907	3.06852		0.1	46.9459	0.00266	6.46298	-1	1.6716
18.9554	774.691	0.29673	31.1284	1.27773	2.88913		18.9554	774.691	0.29673	31.1284	1.27773	2.88913		18.9554	774.691	0.29673	31.1284	1.27773	2.88913		18.9554	774.691	0.29673	31.1284	1.27773	2.88913		18.9554	774.691	0.29673	31.1284	1.27773	2.88913		0.1	47.5688	0.00266	6.46404	-1	1.67732
39.9438	441.292	0.35065	32.9098	1.60145	2.64473		39.9438	441.292	0.35065	32.9098	1.60145	2.64473		39.9438	441.292	0.35065	32.9098	1.60145	2.64473		39.9438	441.292	0.35065	32.9098	1.60145	2.64473		39.9438	441.292	0.35065	32.9098	1.60145	2.64473		0.092	50.2919	0.00267	6.47827	-1.03621	1.7015
25.6429	655.04	0.46075	36.0459	1.40897	2.81627		25.6429	655.04	0.46075	36.0459	1.40897	2.81627		25.6429	655.04	0.46075	36.0459	1.40897	2.81627		25.6429	655.04	0.46075	36.0459	1.40897	2.81627		25.6429	655.04	0.46075	36.0459	1.40897	2.81627		0.096	46.0327	0.00269	6.49193	-1.01773	1.66307
20.2053	776.302	0.43976	35.49	1.30546	2.89003		20.2053	776.302	0.43976	35.49	1.30546	2.89003		20.2053	776.302	0.43976	35.49	1.30546	2.89003		20.2053	776.302	0.43976	35.49	1.30546	2.89003		20.2053	776.302	0.43976	35.49	1.30546	2.89003		0.112	47.3182	0.00269	6.49341	-0.95078	1.67503
21.1438	567.292	0.44672	35.6761	1.32518	2.75381		21.1438	567.292	0.44672	35.6761	1.32518	2.75381		21.1438	567.292	0.44672	35.6761	1.32518	2.75381		21.1438	567.292	0.44672	35.6761	1.32518	2.75381		21.1438	567.292	0.44672	35.6761	1.32518	2.75381		0.088	49.551	0.00269	6.49436	-1.05552	1.69505
20.2502	851.585	0.52758	37.7106	1.30643	2.93023		20.2502	851.585	0.52758	37.7106	1.30643	2.93023		20.2502	851.585	0.52758	37.7106	1.30643	2.93023		20.2502	851.585	0.52758	37.7106	1.30643	2.93023		20.2502	851.585	0.52758	37.7106	1.30643	2.93023		0.092	49.2929	0.0027	6.49541	-1.03621	1.69278
17.7253	1281.67	0.44339	35.5875	1.24859	3.10777		17.7253	1281.67	0.44339	35.5875	1.24859	3.10777		17.7253	1281.67	0.44339	35.5875	1.24859	3.10777		17.7253	1281.67	0.44339	35.5875	1.24859	3.10777		17.7253	1281.67	0.44339	35.5875	1.24859	3.10777		0.09446	48.0167	0.0027	6.50191	-1.02473	1.68139
22.6492	1622.54	0.45387	35.8655	1.35505	3.21019		22.6492	1622.54	0.45387	35.8655	1.35505	3.21019		22.6492	1622.54	0.45387	35.8655	1.35505	3.21019		22.6492	1622.54	0.45387	35.8655	1.35505	3.21019		22.6492	1622.54	0.45387	35.8655	1.35505	3.21019		0.11529	40.3947	0.00272	6.5111	-0.93821	1.60632
20.5221	419.832	0.3724	33.5767	1.31222	2.62308		20.5221	419.832	0.3724	33.5767	1.31222	2.62308		20.5221	419.832	0.3724	33.5767	1.31222	2.62308		20.5221	419.832	0.3724	33.5767	1.31222	2.62308		20.5221	419.832	0.3724	33.5767	1.31222	2.62308		0.092	49.0688	0.00272	6.51727	-1.03621	1.69081
18.5966	866.276	0.30295	31.3444	1.26943	2.93766		18.5966	866.276	0.30295	31.3444	1.26943	2.93766		18.5966	866.276	0.30295	31.3444	1.26943	2.93766		18.5966	866.276	0.30295	31.3444	1.26943	2.93766		18.5966	866.276	0.30295	31.3444	1.26943	2.93766		0.096	51.1197	0.00273	6.52194	-1.01773	1.70859
4.67041	764.593	0.28902	30.8563	0.66936	2.88343		4.67041	764.593	0.28902	30.8563	0.66936	2.88343		4.67041	764.593	0.28902	30.8563	0.66936	2.88343		4.67041	764.593	0.28902	30.8563	0.66936	2.88343		4.67041	764.593	0.28902	30.8563	0.66936	2.88343		0.108	48.2427	0.00275	6.53704	-0.96658	1.68343
19.2169	1108.36	0.45145	35.8016	1.28368	3.04468		19.2169	1108.36	0.45145	35.8016	1.28368	3.04468		19.2169	1108.36	0.45145	35.8016	1.28368	3.04468		19.2169	1108.36	0.45145	35.8016	1.28368	3.04468		19.2169	1108.36	0.45145	35.8016	1.28368	3.04468		0.116	46.5728	0.00276	6.54284	-0.93554	1.66813
29.8573	881.402	0.34295	32.667	1.47505	2.94517		29.8573	881.402	0.34295	32.667	1.47505	2.94517		29.8573	881.402	0.34295	32.667	1.47505	2.94517		29.8573	881.402	0.34295	32.667	1.47505	2.94517		29.8573	881.402	0.34295	32.667	1.47505	2.94517		0.13273	45.4764	0.00277	6.5518	-0.87702	1.65779
11.7411	1479.36	0.37008	33.5069	1.06971	3.17007		11.7411	1479.36	0.37008	33.5069	1.06971	3.17007		11.7411	1479.36	0.37008	33.5069	1.06971	3.17007		11.7411	1479.36	0.37008	33.5069	1.06971	3.17007		11.7411	1479.36	0.37008	33.5069	1.06971	3.17007		0.1	48.3743	0.00277	6.55446	-1	1.68461
24.3205	1457.23	0.51616	37.4365	1.38597	3.16353		24.3205	1457.23	0.51616	37.4365	1.38597	3.16353		24.3205	1457.23	0.51616	37.4365	1.38597	3.16353		24.3205	1457.23	0.51616	37.4365	1.38597	3.16353		24.3205	1457.23	0.51616	37.4365	1.38597	3.16353		0.096	48.866	0.00277	6.5552	-1.01773	1.68901
21.3703	1112.33	0.44364	35.5941	1.32981	3.04623		21.3703	1112.33	0.44364	35.5941	1.32981	3.04623		21.3703	1112.33	0.44364	35.5941	1.32981	3.04623		21.3703	1112.33	0.44364	35.5941	1.32981	3.04623		21.3703	1112.33	0.44364	35.5941	1.32981	3.04623		0.1	47.3407	0.00277	6.55729	-1	1.67524
21.587	857.156	0.47739	36.4746	1.33419	2.93306		21.587	857.156	0.47739	36.4746	1.33419	2.93306		21.587	857.156	0.47739	36.4746	1.33419	2.93306		21.587	857.156	0.47739	36.4746	1.33419	2.93306		21.587	857.156	0.47739	36.4746	1.33419	2.93306		0.10863	45.6251	0.00279	6.56674	-0.96405	1.6592
22.5368	557.213	0.27361	30.2978	1.35289	2.74602		22.5368	557.213	0.27361	30.2978	1.35289	2.74602		22.5368	557.213	0.27361	30.2978	1.35289	2.74602		22.5368	557.213	0.27361	30.2978	1.35289	2.74602		22.5368	557.213	0.27361	30.2978	1.35289	2.74602		0.11839	45.0553	0.00279	6.5677	-0.92667	1.65375
26.68	1001.15	0.36172	33.2525	1.42619	3.0005		26.68	1001.15	0.36172	33.2525	1.42619	3.0005		26.68	1001.15	0.36172	33.2525	1.42619	3.0005		26.68	1001.15	0.36172	33.2525	1.42619	3.0005		26.68	1001.15	0.36172	33.2525	1.42619	3.0005		0.11592	46.508	0.0028	6.57422	-0.93584	1.66753
32.0175	511.869	0.36234	33.2714	1.50539	2.70916		32.0175	511.869	0.36234	33.2714	1.50539	2.70916		32.0175	511.869	0.36234	33.2714	1.50539	2.70916		32.0175	511.869	0.36234	33.2714	1.50539	2.70916		32.0175	511.869	0.36234	33.2714	1.50539	2.70916		0.10682	46.9724	0.00281	6.5836	-0.97133	1.67184
44.5868	357.607	0.31613	31.7924	1.64921	2.55341		44.5868	357.607	0.31613	31.7924	1.64921	2.55341		44.5868	357.607	0.31613	31.7924	1.64921	2.55341		44.5868	357.607	0.31613	31.7924	1.64921	2.55341		44.5868	357.607	0.31613	31.7924	1.64921	2.55341		0.11096	41.6769	0.00281	6.58659	-0.95485	1.61989
59.6118	1556.95	1.33024	51.3268	1.77533	3.19227		59.6118	1556.95	1.33024	51.3268	1.77533	3.19227		59.6118	1556.95	1.33024	51.3268	1.77533	3.19227		59.6118	1556.95	1.33024	51.3268	1.77533	3.19227		59.6118	1556.95	1.33024	51.3268	1.77533	3.19227		0.13977	46.4663	0.00281	6.58898	-0.85458	1.66714
19.9013	1677.38	0.48311	36.6198	1.29888	3.22463		19.9013	1677.38	0.48311	36.6198	1.29888	3.22463		19.9013	1677.38	0.48311	36.6198	1.29888	3.22463		19.9013	1677.38	0.48311	36.6198	1.29888	3.22463		19.9013	1677.38	0.48311	36.6198	1.29888	3.22463		0.096	45.5658	0.00282	6.59505	-1.01773	1.65864
27.6063	1939.19	0.59337	39.2171	1.44101	3.28762		27.6063	1939.19	0.59337	39.2171	1.44101	3.28762		27.6063	1939.19	0.59337	39.2171	1.44101	3.28762		27.6063	1939.19	0.59337	39.2171	1.44101	3.28762		27.6063	1939.19	0.59337	39.2171	1.44101	3.28762		0.1	45.6996	0.00283	6.60237	-1	1.65991
19.0428	1521.35	0.45108	35.7918	1.27973	3.18223		19.0428	1521.35	0.45108	35.7918	1.27973	3.18223		19.0428	1521.35	0.45108	35.7918	1.27973	3.18223		19.0428	1521.35	0.45108	35.7918	1.27973	3.18223		19.0428	1521.35	0.45108	35.7918	1.27973	3.18223		0.12519	47.1215	0.00283	6.60387	-0.90243	1.67322
26.3346	1263.39	0.40795	34.6129	1.42053	3.10154		26.3346	1263.39	0.40795	34.6129	1.42053	3.10154		26.3346	1263.39	0.40795	34.6129	1.42053	3.10154		26.3346	1263.39	0.40795	34.6129	1.42053	3.10154		26.3346	1263.39	0.40795	34.6129	1.42053	3.10154		0.13505	45.4549	0.00284	6.60775	-0.86952	1.65758
30.5603	382.034	0.47271	36.3552	1.48516	2.5821		30.5603	382.034	0.47271	36.3552	1.48516	2.5821		30.5603	382.034	0.47271	36.3552	1.48516	2.5821		30.5603	382.034	0.47271	36.3552	1.48516	2.5821		30.5603	382.034	0.47271	36.3552	1.48516	2.5821		0.1	48.9779	0.00284	6.61023	-1	1.69
20.4774	643.944	0.47185	36.3331	1.31127	2.80885		20.4774	643.944	0.47185	36.3331	1.31127	2.80885		20.4774	643.944	0.47185	36.3331	1.31127	2.80885		20.4774	643.944	0.47185	36.3331	1.31127	2.80885		20.4774	643.944	0.47185	36.3331	1.31127	2.80885		0.104	41.2433	0.00286	6.62174	-0.98297	1.61535
23.0539	374.272	0.33918	32.547	1.36274	2.57319		23.0539	374.272	0.33918	32.547	1.36274	2.57319		23.0539	374.272	0.33918	32.547	1.36274	2.57319		23.0539	374.272	0.33918	32.547	1.36274	2.57319		23.0539	374.272	0.33918	32.547	1.36274	2.57319		0.12417	41.7373	0.00286	6.62318	-0.90599	1.62052
22.5518	607.242	0.41916	34.9271	1.35318	2.78336		22.5518	607.242	0.41916	34.9271	1.35318	2.78336		22.5518	607.242	0.41916	34.9271	1.35318	2.78336		22.5518	607.242	0.41916	34.9271	1.35318	2.78336		22.5518	607.242	0.41916	34.9271	1.35318	2.78336		0.14021	40.7724	0.00286	6.62812	-0.85322	1.61037
18.0908	1265.54	0.43381	35.3291	1.25746	3.10228		18.0908	1265.54	0.43381	35.3291	1.25746	3.10228		18.0908	1265.54	0.43381	35.3291	1.25746	3.10228		18.0908	1265.54	0.43381	35.3291	1.25746	3.10228		18.0908	1265.54	0.43381	35.3291	1.25746	3.10228		0.14895	48.2132	0.00287	6.63161	-0.82697	1.68317
23.2013	839.027	0.26127	29.8352	1.36551	2.92378		23.2013	839.027	0.26127	29.8352	1.36551	2.92378		23.2013	839.027	0.26127	29.8352	1.36551	2.92378		23.2013	839.027	0.26127	29.8352	1.36551	2.92378		23.2013	839.027	0.26127	29.8352	1.36551	2.92378		0.10843	54.3326	0.00287	6.63219	-0.96487	1.73506
13.2736	1225.75	0.32219	31.9943	1.12299	3.0884		13.2736	1225.75	0.32219	31.9943	1.12299	3.0884		13.2736	1225.75	0.32219	31.9943	1.12299	3.0884		13.2736	1225.75	0.32219	31.9943	1.12299	3.0884		13.2736	1225.75	0.32219	31.9943	1.12299	3.0884		0.1	47.053	0.00288	6.63758	-1	1.67259
19.4198	807.167	0.36155	33.2473	1.28824	2.90696		19.4198	807.167	0.36155	33.2473	1.28824	2.90696		19.4198	807.167	0.36155	33.2473	1.28824	2.90696		19.4198	807.167	0.36155	33.2473	1.28824	2.90696		19.4198	807.167	0.36155	33.2473	1.28824	2.90696		0.1	46.1695	0.00288	6.64013	-1	1.66435
12.2535	1292.74	0.46171	36.0709	1.08826	3.11151		12.2535	1292.74	0.46171	36.0709	1.08826	3.11151		12.2535	1292.74	0.46171	36.0709	1.08826	3.11151		12.2535	1292.74	0.46171	36.0709	1.08826	3.11151		12.2535	1292.74	0.46171	36.0709	1.08826	3.11151		0.1	49.894	0.00288	6.64137	-1	1.69805
52.5681	1393.11	1.02124	46.9978	1.72072	3.14398		52.5681	1393.11	1.02124	46.9978	1.72072	3.14398		52.5681	1393.11	1.02124	46.9978	1.72072	3.14398		52.5681	1393.11	1.02124	46.9978	1.72072	3.14398		52.5681	1393.11	1.02124	46.9978	1.72072	3.14398		0.1	46.5563	0.0029	6.656	-1	1.66798
28.4105	477.562	0.24964	29.3859	1.45348	2.67903		28.4105	477.562	0.24964	29.3859	1.45348	2.67903		28.4105	477.562	0.24964	29.3859	1.45348	2.67903		28.4105	477.562	0.24964	29.3859	1.45348	2.67903		28.4105	477.562	0.24964	29.3859	1.45348	2.67903		0.12524	47.8655	0.0029	6.65751	-0.90226	1.68002
56.0501	592.127	0.37204	33.5658	1.74858	2.77241		56.0501	592.127	0.37204	33.5658	1.74858	2.77241		56.0501	592.127	0.37204	33.5658	1.74858	2.77241		56.0501	592.127	0.37204	33.5658	1.74858	2.77241		56.0501	592.127	0.37204	33.5658	1.74858	2.77241		0.092	49.7984	0.0029	6.65867	-1.03621	1.69722
20.2573	680.34	0.31952	31.9057	1.30658	2.83273		20.2573	680.34	0.31952	31.9057	1.30658	2.83273		20.2573	680.34	0.31952	31.9057	1.30658	2.83273		20.2573	680.34	0.31952	31.9057	1.30658	2.83273		20.2573	680.34	0.31952	31.9057	1.30658	2.83273		0.104	48.2971	0.00292	6.67329	-0.98297	1.68392
48.192	903.722	0.41893	34.9205	1.68298	2.95603		48.192	903.722	0.41893	34.9205	1.68298	2.95603		48.192	903.722	0.41893	34.9205	1.68298	2.95603		48.192	903.722	0.41893	34.9205	1.68298	2.95603		48.192	903.722	0.41893	34.9205	1.68298	2.95603		0.11947	45.7846	0.00293	6.67684	-0.92272	1.66072
21.4516	1212.42	0.45415	35.8729	1.33146	3.08365		21.4516	1212.42	0.45415	35.8729	1.33146	3.08365		21.4516	1212.42	0.45415	35.8729	1.33146	3.08365		21.4516	1212.42	0.45415	35.8729	1.33146	3.08365		21.4516	1212.42	0.45415	35.8729	1.33146	3.08365		0.096	50.3378	0.00293	6.67947	-1.01773	1.70189
109.918	2935.8	2.26606	61.2996	2.04107	3.46773		109.918	2935.8	2.26606	61.2996	2.04107	3.46773		109.918	2935.8	2.26606	61.2996	2.04107	3.46773		109.918	2935.8	2.26606	61.2996	2.04107	3.46773		109.918	2935.8	2.26606	61.2996	2.04107	3.46773		0.104	41.8972	0.00294	6.68606	-0.98297	1.62218
20.9583	1010.22	0.29733	31.1491	1.32136	3.00442		20.9583	1010.22	0.29733	31.1491	1.32136	3.00442		20.9583	1010.22	0.29733	31.1491	1.32136	3.00442		20.9583	1010.22	0.29733	31.1491	1.32136	3.00442		20.9583	1010.22	0.29733	31.1491	1.32136	3.00442		0.11042	49.4058	0.00295	6.69272	-0.95696	1.69378
33.3985	781.954	0.3579	33.1349	1.52373	2.89318		33.3985	781.954	0.3579	33.1349	1.52373	2.89318		33.3985	781.954	0.3579	33.1349	1.52373	2.89318		33.3985	781.954	0.3579	33.1349	1.52373	2.89318		33.3985	781.954	0.3579	33.1349	1.52373	2.89318		0.11647	47.9395	0.00295	6.69517	-0.93378	1.68069
24.6541	722.58	0.38093	33.831	1.39189	2.85889		24.6541	722.58	0.38093	33.831	1.39189	2.85889		24.6541	722.58	0.38093	33.831	1.39189	2.85889		24.6541	722.58	0.38093	33.831	1.39189	2.85889		24.6541	722.58	0.38093	33.831	1.39189	2.85889		0.1	49.645	0.00295	6.69605	-1	1.69588
21.2326	866.97	0.41243	34.7391	1.327	2.938		21.2326	866.97	0.41243	34.7391	1.327	2.938		21.2326	866.97	0.41243	34.7391	1.327	2.938		21.2326	866.97	0.41243	34.7391	1.327	2.938		21.2326	866.97	0.41243	34.7391	1.327	2.938		0.116	46.6573	0.00296	6.70065	-0.93554	1.66892
55.2228	1060.73	0.68451	41.1302	1.74212	3.0256		55.2228	1060.73	0.68451	41.1302	1.74212	3.0256		55.2228	1060.73	0.68451	41.1302	1.74212	3.0256		55.2228	1060.73	0.68451	41.1302	1.74212	3.0256		55.2228	1060.73	0.68451	41.1302	1.74212	3.0256		0.13799	45.6521	0.00298	6.7188	-0.86016	1.65946
23.7681	552.874	0.45265	35.8335	1.37599	2.74263		23.7681	552.874	0.45265	35.8335	1.37599	2.74263		23.7681	552.874	0.45265	35.8335	1.37599	2.74263		23.7681	552.874	0.45265	35.8335	1.37599	2.74263		23.7681	552.874	0.45265	35.8335	1.37599	2.74263		0.11587	48.8528	0.003	6.73259	-0.93602	1.68889
21.2584	563.964	0.37895	33.7723	1.32753	2.75125		21.2584	563.964	0.37895	33.7723	1.32753	2.75125		21.2584	563.964	0.37895	33.7723	1.32753	2.75125		21.2584	563.964	0.37895	33.7723	1.32753	2.75125		21.2584	563.964	0.37895	33.7723	1.32753	2.75125		0.11536	40.5343	0.00301	6.74119	-0.93794	1.60782
59.9509	2634.81	1.31681	51.1535	1.7778	3.42075		59.9509	2634.81	1.31681	51.1535	1.7778	3.42075		59.9509	2634.81	1.31681	51.1535	1.7778	3.42075		59.9509	2634.81	1.31681	51.1535	1.7778	3.42075		59.9509	2634.81	1.31681	51.1535	1.7778	3.42075		0.104	48.6066	0.00301	6.74168	-0.98297	1.6867
23.9496	792.32	0.39395	34.2122	1.3793	2.8989		23.9496	792.32	0.39395	34.2122	1.3793	2.8989		23.9496	792.32	0.39395	34.2122	1.3793	2.8989		23.9496	792.32	0.39395	34.2122	1.3793	2.8989		23.9496	792.32	0.39395	34.2122	1.3793	2.8989		0.19198	42.4335	0.00302	6.74337	-0.71674	1.62771
13.4234	492.923	0.18897	26.7813	1.12786	2.69278		13.4234	492.923	0.18897	26.7813	1.12786	2.69278		13.4234	492.923	0.18897	26.7813	1.12786	2.69278		13.4234	492.923	0.18897	26.7813	1.12786	2.69278		13.4234	492.923	0.18897	26.7813	1.12786	2.69278		0.096	49.8052	0.00302	6.74862	-1.01773	1.69727
43.6628	663.091	0.31541	31.7682	1.64011	2.82157		43.6628	663.091	0.31541	31.7682	1.64011	2.82157		43.6628	663.091	0.31541	31.7682	1.64011	2.82157		43.6628	663.091	0.31541	31.7682	1.64011	2.82157		43.6628	663.091	0.31541	31.7682	1.64011	2.82157		0.096	52.5436	0.00303	6.74983	-1.01773	1.72052
23.6907	1126.37	0.34825	32.8346	1.37458	3.05168		23.6907	1126.37	0.34825	32.8346	1.37458	3.05168		23.6907	1126.37	0.34825	32.8346	1.37458	3.05168		23.6907	1126.37	0.34825	32.8346	1.37458	3.05168		23.6907	1126.37	0.34825	32.8346	1.37458	3.05168		0.112	52.0566	0.00303	6.75656	-0.95078	1.71648
21.3786	822.323	0.30868	31.5407	1.32998	2.91504		21.3786	822.323	0.30868	31.5407	1.32998	2.91504		21.3786	822.323	0.30868	31.5407	1.32998	2.91504		21.3786	822.323	0.30868	31.5407	1.32998	2.91504		21.3786	822.323	0.30868	31.5407	1.32998	2.91504		0.17527	42.8278	0.00304	6.75966	-0.7563	1.63173
16.099	1519.09	0.47993	36.5392	1.2068	3.18158		16.099	1519.09	0.47993	36.5392	1.2068	3.18158		16.099	1519.09	0.47993	36.5392	1.2068	3.18158		16.099	1519.09	0.47993	36.5392	1.2068	3.18158		16.099	1519.09	0.47993	36.5392	1.2068	3.18158		0.14863	45.9293	0.00304	6.7604	-0.82791	1.66209
14.5918	584.874	0.31088	31.6153	1.16411	2.76706		14.5918	584.874	0.31088	31.6153	1.16411	2.76706		14.5918	584.874	0.31088	31.6153	1.16411	2.76706		14.5918	584.874	0.31088	31.6153	1.16411	2.76706		14.5918	584.874	0.31088	31.6153	1.16411	2.76706		0.11422	45.2671	0.00304	6.76273	-0.94224	1.65578
44.5047	529.109	0.2476	29.3056	1.64841	2.72355		44.5047	529.109	0.2476	29.3056	1.64841	2.72355		44.5047	529.109	0.2476	29.3056	1.64841	2.72355		44.5047	529.109	0.2476	29.3056	1.64841	2.72355		44.5047	529.109	0.2476	29.3056	1.64841	2.72355		0.108	53.3224	0.00305	6.77063	-0.96658	1.72691
9.18753	637.882	0.232	28.6768	0.9632	2.80474		9.18753	637.882	0.232	28.6768	0.9632	2.80474		9.18753	637.882	0.232	28.6768	0.9632	2.80474		9.18753	637.882	0.232	28.6768	0.9632	2.80474		9.18753	637.882	0.232	28.6768	0.9632	2.80474		0.108	48.1695	0.00306	6.77443	-0.96658	1.68277
22.8547	448.117	0.41799	34.8943	1.35898	2.65139		22.8547	448.117	0.41799	34.8943	1.35898	2.65139		22.8547	448.117	0.41799	34.8943	1.35898	2.65139		22.8547	448.117	0.41799	34.8943	1.35898	2.65139		22.8547	448.117	0.41799	34.8943	1.35898	2.65139		0.104	48.2513	0.00306	6.77569	-0.98297	1.68351
6.80507	1305.68	0.3769	33.7112	0.83283	3.11584		6.80507	1305.68	0.3769	33.7112	0.83283	3.11584		6.80507	1305.68	0.3769	33.7112	0.83283	3.11584		6.80507	1305.68	0.3769	33.7112	0.83283	3.11584		6.80507	1305.68	0.3769	33.7112	0.83283	3.11584		0.104	48.7069	0.00308	6.79304	-0.98297	1.68759
39.2848	524.106	0.41372	34.7752	1.59422	2.71942		39.2848	524.106	0.41372	34.7752	1.59422	2.71942		39.2848	524.106	0.41372	34.7752	1.59422	2.71942		39.2848	524.106	0.41372	34.7752	1.59422	2.71942		39.2848	524.106	0.41372	34.7752	1.59422	2.71942		0.12	46.9301	0.00309	6.79566	-0.92082	1.67145
21.117	747.004	0.46884	36.2556	1.32463	2.87332		21.117	747.004	0.46884	36.2556	1.32463	2.87332		21.117	747.004	0.46884	36.2556	1.32463	2.87332		21.117	747.004	0.46884	36.2556	1.32463	2.87332		21.117	747.004	0.46884	36.2556	1.32463	2.87332		0.1	51.132	0.00309	6.79663	-1	1.70869
38.8497	401.669	0.39205	34.1572	1.58939	2.60387		38.8497	401.669	0.39205	34.1572	1.58939	2.60387		38.8497	401.669	0.39205	34.1572	1.58939	2.60387		38.8497	401.669	0.39205	34.1572	1.58939	2.60387		38.8497	401.669	0.39205	34.1572	1.58939	2.60387		0.096	49.4479	0.00309	6.79707	-1.01773	1.69415
16.8893	2353.03	0.56559	38.5953	1.22761	3.37163		16.8893	2353.03	0.56559	38.5953	1.22761	3.37163		16.8893	2353.03	0.56559	38.5953	1.22761	3.37163		16.8893	2353.03	0.56559	38.5953	1.22761	3.37163		16.8893	2353.03	0.56559	38.5953	1.22761	3.37163		0.104	50.9927	0.00309	6.80041	-0.98297	1.70751
23.9351	477.688	0.29351	31.0151	1.37903	2.67914		23.9351	477.688	0.29351	31.0151	1.37903	2.67914		23.9351	477.688	0.29351	31.0151	1.37903	2.67914		23.9351	477.688	0.29351	31.0151	1.37903	2.67914		23.9351	477.688	0.29351	31.0151	1.37903	2.67914		0.16946	46.8528	0.0031	6.80192	-0.77094	1.67074
23.4869	719.842	0.31824	31.8628	1.37083	2.85724		23.4869	719.842	0.31824	31.8628	1.37083	2.85724		23.4869	719.842	0.31824	31.8628	1.37083	2.85724		23.4869	719.842	0.31824	31.8628	1.37083	2.85724		23.4869	719.842	0.31824	31.8628	1.37083	2.85724		0.108	47.1328	0.0031	6.80394	-0.96658	1.67332
36.7146	1664.58	0.3986	34.3463	1.56484	3.22131		36.7146	1664.58	0.3986	34.3463	1.56484	3.22131		36.7146	1664.58	0.3986	34.3463	1.56484	3.22131		36.7146	1664.58	0.3986	34.3463	1.56484	3.22131		36.7146	1664.58	0.3986	34.3463	1.56484	3.22131		0.104	49.0288	0.0031	6.80778	-0.98297	1.69045
21.0352	323.341	0.37392	33.6223	1.32295	2.50966		21.0352	323.341	0.37392	33.6223	1.32295	2.50966		21.0352	323.341	0.37392	33.6223	1.32295	2.50966		21.0352	323.341	0.37392	33.6223	1.32295	2.50966		21.0352	323.341	0.37392	33.6223	1.32295	2.50966		0.11485	46.3179	0.0031	6.8082	-0.93986	1.66575
25.6307	529.446	0.39984	34.3817	1.40876	2.72382		25.6307	529.446	0.39984	34.3817	1.40876	2.72382		25.6307	529.446	0.39984	34.3817	1.40876	2.72382		25.6307	529.446	0.39984	34.3817	1.40876	2.72382		25.6307	529.446	0.39984	34.3817	1.40876	2.72382		0.12193	45.303	0.00311	6.81011	-0.91389	1.65613
24.5896	753.584	0.40256	34.4597	1.39075	2.87713		24.5896	753.584	0.40256	34.4597	1.39075	2.87713		24.5896	753.584	0.40256	34.4597	1.39075	2.87713		24.5896	753.584	0.40256	34.4597	1.39075	2.87713		24.5896	753.584	0.40256	34.4597	1.39075	2.87713		0.11265	49.4787	0.00311	6.8114	-0.94829	1.69442
9.39048	2206.54	0.39836	34.3395	0.97269	3.34371		9.39048	2206.54	0.39836	34.3395	0.97269	3.34371		9.39048	2206.54	0.39836	34.3395	0.97269	3.34371		9.39048	2206.54	0.39836	34.3395	0.97269	3.34371		9.39048	2206.54	0.39836	34.3395	0.97269	3.34371		0.116	52.4576	0.00311	6.81316	-0.93554	1.71981
32.4869	473.493	0.38572	33.9722	1.51171	2.67531		32.4869	473.493	0.38572	33.9722	1.51171	2.67531		32.4869	473.493	0.38572	33.9722	1.51171	2.67531		32.4869	473.493	0.38572	33.9722	1.51171	2.67531		32.4869	473.493	0.38572	33.9722	1.51171	2.67531		0.16718	42.4539	0.00312	6.81678	-0.77682	1.62792
32.4469	542.116	0.29721	31.1451	1.51117	2.73409		32.4469	542.116	0.29721	31.1451	1.51117	2.73409		32.4469	542.116	0.29721	31.1451	1.51117	2.73409		32.4469	542.116	0.29721	31.1451	1.51117	2.73409		32.4469	542.116	0.29721	31.1451	1.51117	2.73409		0.104	49.5981	0.00312	6.82235	-0.98297	1.69546
25.9849	617.654	0.37398	33.624	1.41472	2.79075		25.9849	617.654	0.37398	33.624	1.41472	2.79075		25.9849	617.654	0.37398	33.624	1.41472	2.79075		25.9849	617.654	0.37398	33.624	1.41472	2.79075		25.9849	617.654	0.37398	33.624	1.41472	2.79075		0.20192	41.8781	0.00313	6.82627	-0.69481	1.62199
21.6793	643.562	0.38392	33.9194	1.33605	2.80859		21.6793	643.562	0.38392	33.9194	1.33605	2.80859		21.6793	643.562	0.38392	33.9194	1.33605	2.80859		21.6793	643.562	0.38392	33.9194	1.33605	2.80859		21.6793	643.562	0.38392	33.9194	1.33605	2.80859		0.096	51.1164	0.00315	6.83772	-1.01773	1.70856
23.0682	547.835	0.37423	33.6315	1.36301	2.73865		23.0682	547.835	0.37423	33.6315	1.36301	2.73865		23.0682	547.835	0.37423	33.6315	1.36301	2.73865		23.0682	547.835	0.37423	33.6315	1.36301	2.73865		23.0682	547.835	0.37423	33.6315	1.36301	2.73865		0.116	41.7016	0.00315	6.83948	-0.93554	1.62015
53.8971	3801.24	1.28156	50.6929	1.73157	3.57993		53.8971	3801.24	1.28156	50.6929	1.73157	3.57993		53.8971	3801.24	1.28156	50.6929	1.73157	3.57993		53.8971	3801.24	1.28156	50.6929	1.73157	3.57993		53.8971	3801.24	1.28156	50.6929	1.73157	3.57993		0.12859	46.3831	0.00315	6.8405	-0.8908	1.66636
27.3769	798.325	0.38824	34.0462	1.43738	2.90218		27.3769	798.325	0.38824	34.0462	1.43738	2.90218		27.3769	798.325	0.38824	34.0462	1.43738	2.90218		27.3769	798.325	0.38824	34.0462	1.43738	2.90218		27.3769	798.325	0.38824	34.0462	1.43738	2.90218		0.14863	45.4409	0.00315	6.84195	-0.82791	1.65745
22.4679	622.969	0.38728	34.0181	1.35156	2.79447		22.4679	622.969	0.38728	34.0181	1.35156	2.79447		22.4679	622.969	0.38728	34.0181	1.35156	2.79447		22.4679	622.969	0.38728	34.0181	1.35156	2.79447		22.4679	622.969	0.38728	34.0181	1.35156	2.79447		0.096	52.3591	0.00315	6.84197	-1.01773	1.71899
28.3012	808.525	0.29279	30.9899	1.4518	2.90769		28.3012	808.525	0.29279	30.9899	1.4518	2.90769		28.3012	808.525	0.29279	30.9899	1.4518	2.90769		28.3012	808.525	0.29279	30.9899	1.4518	2.90769		28.3012	808.525	0.29279	30.9899	1.4518	2.90769		0.12951	49.0529	0.00315	6.8429	-0.88769	1.69066
7.22577	1076.43	0.1831	26.5012	0.85888	3.03199		7.22577	1076.43	0.1831	26.5012	0.85888	3.03199		7.22577	1076.43	0.1831	26.5012	0.85888	3.03199		7.22577	1076.43	0.1831	26.5012	0.85888	3.03199		7.22577	1076.43	0.1831	26.5012	0.85888	3.03199		0.15112	50.8962	0.00316	6.84729	-0.82069	1.70669
16.6182	710.549	0.22027	28.1849	1.22058	2.85159		16.6182	710.549	0.22027	28.1849	1.22058	2.85159		16.6182	710.549	0.22027	28.1849	1.22058	2.85159		16.6182	710.549	0.22027	28.1849	1.22058	2.85159		16.6182	710.549	0.22027	28.1849	1.22058	2.85159		0.108	51.1651	0.00316	6.84741	-0.96658	1.70897
14.4333	2041.21	0.36168	33.2513	1.15936	3.30989		14.4333	2041.21	0.36168	33.2513	1.15936	3.30989		14.4333	2041.21	0.36168	33.2513	1.15936	3.30989		14.4333	2041.21	0.36168	33.2513	1.15936	3.30989		14.4333	2041.21	0.36168	33.2513	1.15936	3.30989		0.13323	47.387	0.00316	6.84768	-0.8754	1.67566
64.1583	4091.57	1.66219	55.2833	1.80725	3.61189		64.1583	4091.57	1.66219	55.2833	1.80725	3.61189		64.1583	4091.57	1.66219	55.2833	1.80725	3.61189		64.1583	4091.57	1.66219	55.2833	1.80725	3.61189		64.1583	4091.57	1.66219	55.2833	1.80725	3.61189		0.11341	48.6977	0.00316	6.84896	-0.94537	1.68751
14.871	1521.41	0.57891	38.8959	1.17234	3.18225		14.871	1521.41	0.57891	38.8959	1.17234	3.18225		14.871	1521.41	0.57891	38.8959	1.17234	3.18225		14.871	1521.41	0.57891	38.8959	1.17234	3.18225		14.871	1521.41	0.57891	38.8959	1.17234	3.18225		0.104	48.5913	0.00318	6.86556	-0.98297	1.68656
24.9964	545.765	0.38565	33.9703	1.39788	2.73701		24.9964	545.765	0.38565	33.9703	1.39788	2.73701		24.9964	545.765	0.38565	33.9703	1.39788	2.73701		24.9964	545.765	0.38565	33.9703	1.39788	2.73701		24.9964	545.765	0.38565	33.9703	1.39788	2.73701		0.12	42.4587	0.00319	6.86902	-0.92082	1.62797
24.9789	237.379	0.15738	25.1972	1.39757	2.37544		24.9789	237.379	0.15738	25.1972	1.39757	2.37544		24.9789	237.379	0.15738	25.1972	1.39757	2.37544		24.9789	237.379	0.15738	25.1972	1.39757	2.37544		24.9789	237.379	0.15738	25.1972	1.39757	2.37544		0.09679	56.2111	0.00319	6.87078	-1.01415	1.74982
26.6858	553.196	0.3227	32.0109	1.42628	2.74288		26.6858	553.196	0.3227	32.0109	1.42628	2.74288		26.6858	553.196	0.3227	32.0109	1.42628	2.74288		26.6858	553.196	0.3227	32.0109	1.42628	2.74288		26.6858	553.196	0.3227	32.0109	1.42628	2.74288		0.11241	47.7321	0.00319	6.87327	-0.94919	1.67881
15.6256	1749.34	0.40619	34.563	1.19384	3.24287		15.6256	1749.34	0.40619	34.563	1.19384	3.24287		15.6256	1749.34	0.40619	34.563	1.19384	3.24287		15.6256	1749.34	0.40619	34.563	1.19384	3.24287		15.6256	1749.34	0.40619	34.563	1.19384	3.24287		0.10838	48.4824	0.0032	6.87452	-0.96505	1.68558
5.90856	1072.07	0.39016	34.1021	0.77148	3.03022		5.90856	1072.07	0.39016	34.1021	0.77148	3.03022		5.90856	1072.07	0.39016	34.1021	0.77148	3.03022		5.90856	1072.07	0.39016	34.1021	0.77148	3.03022		5.90856	1072.07	0.39016	34.1021	0.77148	3.03022		0.1	51.0202	0.0032	6.87582	-1	1.70774
25.0195	821.662	0.38109	33.8358	1.39828	2.91469		25.0195	821.662	0.38109	33.8358	1.39828	2.91469		25.0195	821.662	0.38109	33.8358	1.39828	2.91469		25.0195	821.662	0.38109	33.8358	1.39828	2.91469		25.0195	821.662	0.38109	33.8358	1.39828	2.91469		0.12025	50.4046	0.0032	6.8779	-0.91992	1.70247
7.91132	1235.91	0.19023	26.8409	0.89825	3.09199		7.91132	1235.91	0.19023	26.8409	0.89825	3.09199		7.91132	1235.91	0.19023	26.8409	0.89825	3.09199		7.91132	1235.91	0.19023	26.8409	0.89825	3.09199		7.91132	1235.91	0.19023	26.8409	0.89825	3.09199		0.1	50.1064	0.0032	6.87857	-1	1.69989
85.5888	1286.03	1.17406	49.2338	1.93242	3.10925		85.5888	1286.03	1.17406	49.2338	1.93242	3.10925		85.5888	1286.03	1.17406	49.2338	1.93242	3.10925		85.5888	1286.03	1.17406	49.2338	1.93242	3.10925		85.5888	1286.03	1.17406	49.2338	1.93242	3.10925		0.104	52.5651	0.0032	6.8792	-0.98297	1.7207
23.89	1398.32	0.68523	41.1446	1.37822	3.14561		23.89	1398.32	0.68523	41.1446	1.37822	3.14561		23.89	1398.32	0.68523	41.1446	1.37822	3.14561		23.89	1398.32	0.68523	41.1446	1.37822	3.14561		23.89	1398.32	0.68523	41.1446	1.37822	3.14561		0.14358	42.5673	0.00321	6.88383	-0.8429	1.62908
26.3784	765.191	0.40639	34.5687	1.42125	2.88377		26.3784	765.191	0.40639	34.5687	1.42125	2.88377		26.3784	765.191	0.40639	34.5687	1.42125	2.88377		26.3784	765.191	0.40639	34.5687	1.42125	2.88377		26.3784	765.191	0.40639	34.5687	1.42125	2.88377		0.116	45.4504	0.00322	6.88909	-0.93554	1.65754
6.55017	552.895	0.13888	24.1686	0.81625	2.74264		6.55017	552.895	0.13888	24.1686	0.81625	2.74264		6.55017	552.895	0.13888	24.1686	0.81625	2.74264		6.55017	552.895	0.13888	24.1686	0.81625	2.74264		6.55017	552.895	0.13888	24.1686	0.81625	2.74264		0.15164	45.032	0.00322	6.89512	-0.81919	1.65352
16.3913	666.621	0.37841	33.7563	1.21461	2.82388		16.3913	666.621	0.37841	33.7563	1.21461	2.82388		16.3913	666.621	0.37841	33.7563	1.21461	2.82388		16.3913	666.621	0.37841	33.7563	1.21461	2.82388		16.3913	666.621	0.37841	33.7563	1.21461	2.82388		0.14591	48.9206	0.00323	6.89654	-0.83591	1.68949
23.2594	410.783	0.40179	34.4378	1.3666	2.61361		23.2594	410.783	0.40179	34.4378	1.3666	2.61361		23.2594	410.783	0.40179	34.4378	1.3666	2.61361		23.2594	410.783	0.40179	34.4378	1.3666	2.61361		23.2594	410.783	0.40179	34.4378	1.3666	2.61361		0.104	50.3543	0.00323	6.89872	-0.98297	1.70204
10.7161	495.304	0.16761	25.7318	1.03004	2.69487		10.7161	495.304	0.16761	25.7318	1.03004	2.69487		10.7161	495.304	0.16761	25.7318	1.03004	2.69487		10.7161	495.304	0.16761	25.7318	1.03004	2.69487		10.7161	495.304	0.16761	25.7318	1.03004	2.69487		0.11409	50.2556	0.00324	6.90506	-0.94275	1.70118
169.969	2951.2	3.7883	72.7527	2.23037	3.47		169.969	2951.2	3.7883	72.7527	2.23037	3.47		169.969	2951.2	3.7883	72.7527	2.23037	3.47		169.969	2951.2	3.7883	72.7527	2.23037	3.47		169.969	2951.2	3.7883	72.7527	2.23037	3.47		0.112	49.2617	0.00324	6.90669	-0.95078	1.69251
19.2263	1391.25	0.42199	35.0055	1.2839	3.14341		19.2263	1391.25	0.42199	35.0055	1.2839	3.14341		19.2263	1391.25	0.42199	35.0055	1.2839	3.14341		19.2263	1391.25	0.42199	35.0055	1.2839	3.14341		19.2263	1391.25	0.42199	35.0055	1.2839	3.14341		0.11877	48.6238	0.00325	6.91019	-0.9253	1.68685
18.7973	539.565	0.21839	28.1048	1.2741	2.73204		18.7973	539.565	0.21839	28.1048	1.2741	2.73204		18.7973	539.565	0.21839	28.1048	1.2741	2.73204		18.7973	539.565	0.21839	28.1048	1.2741	2.73204		18.7973	539.565	0.21839	28.1048	1.2741	2.73204		0.112	45.7832	0.00325	6.91141	-0.95078	1.66071
34.8374	586.558	0.31831	31.8654	1.54205	2.76831		34.8374	586.558	0.31831	31.8654	1.54205	2.76831		34.8374	586.558	0.31831	31.8654	1.54205	2.76831		34.8374	586.558	0.31831	31.8654	1.54205	2.76831		34.8374	586.558	0.31831	31.8654	1.54205	2.76831		0.12183	53.0278	0.00326	6.91722	-0.91423	1.7245
24.2658	978.977	0.33835	32.5206	1.385	2.99077		24.2658	978.977	0.33835	32.5206	1.385	2.99077		24.2658	978.977	0.33835	32.5206	1.385	2.99077		24.2658	978.977	0.33835	32.5206	1.385	2.99077		24.2658	978.977	0.33835	32.5206	1.385	2.99077		0.108	46.3066	0.00326	6.92179	-0.96658	1.66564
53.22	861.927	0.61638	39.7176	1.72607	2.93547		53.22	861.927	0.61638	39.7176	1.72607	2.93547		53.22	861.927	0.61638	39.7176	1.72607	2.93547		53.22	861.927	0.61638	39.7176	1.72607	2.93547		53.22	861.927	0.61638	39.7176	1.72607	2.93547		0.11724	50.8067	0.00327	6.92597	-0.93093	1.70592
23.6927	1152.28	0.40568	34.5484	1.37461	3.06156		23.6927	1152.28	0.40568	34.5484	1.37461	3.06156		23.6927	1152.28	0.40568	34.5484	1.37461	3.06156		23.6927	1152.28	0.40568	34.5484	1.37461	3.06156		23.6927	1152.28	0.40568	34.5484	1.37461	3.06156		0.104	56.3053	0.00327	6.92944	-0.98297	1.75055
15.6097	1098.05	0.43086	35.2489	1.19339	3.04062		15.6097	1098.05	0.43086	35.2489	1.19339	3.04062		15.6097	1098.05	0.43086	35.2489	1.19339	3.04062		15.6097	1098.05	0.43086	35.2489	1.19339	3.04062		15.6097	1098.05	0.43086	35.2489	1.19339	3.04062		0.12842	45.9049	0.00328	6.93062	-0.89136	1.66186
16.5218	852.472	0.35848	33.1528	1.21806	2.93068		16.5218	852.472	0.35848	33.1528	1.21806	2.93068		16.5218	852.472	0.35848	33.1528	1.21806	2.93068		16.5218	852.472	0.35848	33.1528	1.21806	2.93068		16.5218	852.472	0.35848	33.1528	1.21806	2.93068		0.112	51.0526	0.00328	6.93104	-0.95078	1.70802
25.1609	416.48	0.36109	33.2331	1.40073	2.61959		25.1609	416.48	0.36109	33.2331	1.40073	2.61959		25.1609	416.48	0.36109	33.2331	1.40073	2.61959		25.1609	416.48	0.36109	33.2331	1.40073	2.61959		25.1609	416.48	0.36109	33.2331	1.40073	2.61959		0.11407	48.1389	0.00328	6.9335	-0.94282	1.6825
24.5822	54.7974	0.26685	30.0464	1.39062	1.73876		24.5822	54.7974	0.26685	30.0464	1.39062	1.73876		24.5822	54.7974	0.26685	30.0464	1.39062	1.73876		24.5822	54.7974	0.26685	30.0464	1.39062	1.73876		24.5822	54.7974	0.26685	30.0464	1.39062	1.73876		0.108	47.8501	0.00328	6.93438	-0.96658	1.67988
2.73569	427.36	0.05905	18.1738	0.43707	2.63079		2.73569	427.36	0.05905	18.1738	0.43707	2.63079		2.73569	427.36	0.05905	18.1738	0.43707	2.63079		2.73569	427.36	0.05905	18.1738	0.43707	2.63079		2.73569	427.36	0.05905	18.1738	0.43707	2.63079		0.12834	44.9013	0.00328	6.93458	-0.89164	1.65226
90.6649	454.463	0.39134	34.1364	1.95744	2.6575		90.6649	454.463	0.39134	34.1364	1.95744	2.6575		90.6649	454.463	0.39134	34.1364	1.95744	2.6575		90.6649	454.463	0.39134	34.1364	1.95744	2.6575		90.6649	454.463	0.39134	34.1364	1.95744	2.6575		0.108	53.5889	0.0033	6.94601	-0.96658	1.72908
9.09316	701.603	0.14059	24.2671	0.95871	2.84609		9.09316	701.603	0.14059	24.2671	0.95871	2.84609		9.09316	701.603	0.14059	24.2671	0.95871	2.84609		9.09316	701.603	0.14059	24.2671	0.95871	2.84609		9.09316	701.603	0.14059	24.2671	0.95871	2.84609		0.11633	45.751	0.0033	6.94832	-0.93432	1.6604
24.5467	346.925	0.34262	32.6565	1.38999	2.54024		24.5467	346.925	0.34262	32.6565	1.38999	2.54024		24.5467	346.925	0.34262	32.6565	1.38999	2.54024		24.5467	346.925	0.34262	32.6565	1.38999	2.54024		24.5467	346.925	0.34262	32.6565	1.38999	2.54024		0.108	57.3477	0.00331	6.95616	-0.96658	1.75852
57.2895	866.966	0.80137	43.349	1.75808	2.938		57.2895	866.966	0.80137	43.349	1.75808	2.938		57.2895	866.966	0.80137	43.349	1.75808	2.938		57.2895	866.966	0.80137	43.349	1.75808	2.938		57.2895	866.966	0.80137	43.349	1.75808	2.938		0.104	46.3166	0.00332	6.96054	-0.98297	1.66574
25.2502	818.664	0.33832	32.5195	1.40227	2.91311		25.2502	818.664	0.33832	32.5195	1.40227	2.91311		25.2502	818.664	0.33832	32.5195	1.40227	2.91311		25.2502	818.664	0.33832	32.5195	1.40227	2.91311		25.2502	818.664	0.33832	32.5195	1.40227	2.91311		0.16645	42.293	0.00332	6.96343	-0.77872	1.62627
56.0089	3100.04	1.16684	49.1327	1.74826	3.49137		56.0089	3100.04	1.16684	49.1327	1.74826	3.49137		56.0089	3100.04	1.16684	49.1327	1.74826	3.49137		56.0089	3100.04	1.16684	49.1327	1.74826	3.49137		56.0089	3100.04	1.16684	49.1327	1.74826	3.49137		0.108	58.4415	0.00332	6.965	-0.96658	1.76672
17.56	1850.31	0.38213	33.8665	1.24453	3.26724		17.56	1850.31	0.38213	33.8665	1.24453	3.26724		17.56	1850.31	0.38213	33.8665	1.24453	3.26724		17.56	1850.31	0.38213	33.8665	1.24453	3.26724		17.56	1850.31	0.38213	33.8665	1.24453	3.26724		0.12034	51.5	0.00333	6.96768	-0.91959	1.71181
11.4951	1235.08	0.31544	31.7691	1.06051	3.0917		11.4951	1235.08	0.31544	31.7691	1.06051	3.0917		11.4951	1235.08	0.31544	31.7691	1.06051	3.0917		11.4951	1235.08	0.31544	31.7691	1.06051	3.0917		11.4951	1235.08	0.31544	31.7691	1.06051	3.0917		0.12164	47.1988	0.00333	6.96937	-0.91494	1.67393
51.0081	350.359	0.31201	31.6537	1.70764	2.54451		51.0081	350.359	0.31201	31.6537	1.70764	2.54451		51.0081	350.359	0.31201	31.6537	1.70764	2.54451		51.0081	350.359	0.31201	31.6537	1.70764	2.54451		51.0081	350.359	0.31201	31.6537	1.70764	2.54451		0.112	42.1518	0.00333	6.97228	-0.95078	1.62482
25.7671	924.11	0.57603	38.8313	1.41107	2.96572		25.7671	924.11	0.57603	38.8313	1.41107	2.96572		25.7671	924.11	0.57603	38.8313	1.41107	2.96572		25.7671	924.11	0.57603	38.8313	1.41107	2.96572		25.7671	924.11	0.57603	38.8313	1.41107	2.96572		0.12279	49.8303	0.00335	6.98097	-0.91084	1.69749
56.3273	2930.73	1.26268	50.4427	1.75072	3.46698		56.3273	2930.73	1.26268	50.4427	1.75072	3.46698		56.3273	2930.73	1.26268	50.4427	1.75072	3.46698		56.3273	2930.73	1.26268	50.4427	1.75072	3.46698		56.3273	2930.73	1.26268	50.4427	1.75072	3.46698		0.104	52.4697	0.00335	6.98215	-0.98297	1.71991
27.6621	732.327	0.40023	34.393	1.44189	2.8647		27.6621	732.327	0.40023	34.393	1.44189	2.8647		27.6621	732.327	0.40023	34.393	1.44189	2.8647		27.6621	732.327	0.40023	34.393	1.44189	2.8647		27.6621	732.327	0.40023	34.393	1.44189	2.8647		0.10481	53.8299	0.00335	6.98277	-0.97961	1.73102
12.8556	1990.36	0.5088	37.2578	1.10909	3.29893		12.8556	1990.36	0.5088	37.2578	1.10909	3.29893		12.8556	1990.36	0.5088	37.2578	1.10909	3.29893		12.8556	1990.36	0.5088	37.2578	1.10909	3.29893		12.8556	1990.36	0.5088	37.2578	1.10909	3.29893		0.13216	49.1783	0.00335	6.9837	-0.87891	1.69177
16.7388	464.252	0.51937	37.514	1.22372	2.66675		16.7388	464.252	0.51937	37.514	1.22372	2.66675		16.7388	464.252	0.51937	37.514	1.22372	2.66675		16.7388	464.252	0.51937	37.514	1.22372	2.66675		16.7388	464.252	0.51937	37.514	1.22372	2.66675		0.104	50.5032	0.00335	6.98386	-0.98297	1.70332
42.7466	1182.54	0.60421	39.4544	1.6309	3.07282		42.7466	1182.54	0.60421	39.4544	1.6309	3.07282		42.7466	1182.54	0.60421	39.4544	1.6309	3.07282		42.7466	1182.54	0.60421	39.4544	1.6309	3.07282		42.7466	1182.54	0.60421	39.4544	1.6309	3.07282		0.12338	53.1428	0.00335	6.9849	-0.90875	1.72544
31.3497	811.597	0.39254	34.1714	1.49623	2.90934		31.3497	811.597	0.39254	34.1714	1.49623	2.90934		31.3497	811.597	0.39254	34.1714	1.49623	2.90934		31.3497	811.597	0.39254	34.1714	1.49623	2.90934		31.3497	811.597	0.39254	34.1714	1.49623	2.90934		0.104	52.4954	0.00335	6.98492	-0.98297	1.72012
26.7491	381.395	0.37333	33.6047	1.42731	2.58137		26.7491	381.395	0.37333	33.6047	1.42731	2.58137		26.7491	381.395	0.37333	33.6047	1.42731	2.58137		26.7491	381.395	0.37333	33.6047	1.42731	2.58137		26.7491	381.395	0.37333	33.6047	1.42731	2.58137		0.108	51.021	0.00335	6.98555	-0.96658	1.70775
27.5211	1841.65	1.28148	50.6918	1.43967	3.26521		27.5211	1841.65	1.28148	50.6918	1.43967	3.26521		27.5211	1841.65	1.28148	50.6918	1.43967	3.26521		27.5211	1841.65	1.28148	50.6918	1.43967	3.26521		27.5211	1841.65	1.28148	50.6918	1.43967	3.26521		0.14079	45.0178	0.00338	7.00441	-0.85143	1.65338
38.901	810.203	0.33965	32.562	1.58996	2.90859		38.901	810.203	0.33965	32.562	1.58996	2.90859		38.901	810.203	0.33965	32.562	1.58996	2.90859		38.901	810.203	0.33965	32.562	1.58996	2.90859		38.901	810.203	0.33965	32.562	1.58996	2.90859		0.104	57.1469	0.00339	7.00735	-0.98297	1.75699
50.7682	2077.85	1.2527	50.3095	1.70559	3.31761		50.7682	2077.85	1.2527	50.3095	1.70559	3.31761		50.7682	2077.85	1.2527	50.3095	1.70559	3.31761		50.7682	2077.85	1.2527	50.3095	1.70559	3.31761		50.7682	2077.85	1.2527	50.3095	1.70559	3.31761		0.104	53.1643	0.00339	7.01294	-0.98297	1.72562
15.9094	449.007	0.21458	27.9404	1.20165	2.65225		15.9094	449.007	0.21458	27.9404	1.20165	2.65225		15.9094	449.007	0.21458	27.9404	1.20165	2.65225		15.9094	449.007	0.21458	27.9404	1.20165	2.65225		15.9094	449.007	0.21458	27.9404	1.20165	2.65225		0.11674	49.7234	0.00339	7.0141	-0.93276	1.69656
21.1285	219.341	0.28506	30.7149	1.32487	2.34112		21.1285	219.341	0.28506	30.7149	1.32487	2.34112		21.1285	219.341	0.28506	30.7149	1.32487	2.34112		21.1285	219.341	0.28506	30.7149	1.32487	2.34112		21.1285	219.341	0.28506	30.7149	1.32487	2.34112		0.116	49.8469	0.0034	7.01757	-0.93554	1.69764
61.6339	516.562	0.38511	33.9544	1.78982	2.71312		61.6339	516.562	0.38511	33.9544	1.78982	2.71312		61.6339	516.562	0.38511	33.9544	1.78982	2.71312		61.6339	516.562	0.38511	33.9544	1.78982	2.71312		61.6339	516.562	0.38511	33.9544	1.78982	2.71312		0.128	44.6506	0.0034	7.01851	-0.89279	1.64983
23.492	1006.81	0.73644	42.145	1.37092	3.00295		23.492	1006.81	0.73644	42.145	1.37092	3.00295		23.492	1006.81	0.73644	42.145	1.37092	3.00295		23.492	1006.81	0.73644	42.145	1.37092	3.00295		23.492	1006.81	0.73644	42.145	1.37092	3.00295		0.108	52.0193	0.0034	7.01979	-0.96658	1.71616
13.7835	1220.17	0.38371	33.9132	1.13936	3.08642		13.7835	1220.17	0.38371	33.9132	1.13936	3.08642		13.7835	1220.17	0.38371	33.9132	1.13936	3.08642		13.7835	1220.17	0.38371	33.9132	1.13936	3.08642		13.7835	1220.17	0.38371	33.9132	1.13936	3.08642		0.12	49.7332	0.00341	7.02243	-0.92082	1.69665
18.9034	1052.06	0.38142	33.8454	1.27654	3.02204		18.9034	1052.06	0.38142	33.8454	1.27654	3.02204		18.9034	1052.06	0.38142	33.8454	1.27654	3.02204		18.9034	1052.06	0.38142	33.8454	1.27654	3.02204		18.9034	1052.06	0.38142	33.8454	1.27654	3.02204		0.14446	45.5314	0.00341	7.02524	-0.84024	1.65831
26.4623	299.929	0.34302	32.6692	1.42263	2.47702		26.4623	299.929	0.34302	32.6692	1.42263	2.47702		26.4623	299.929	0.34302	32.6692	1.42263	2.47702		26.4623	299.929	0.34302	32.6692	1.42263	2.47702		26.4623	299.929	0.34302	32.6692	1.42263	2.47702		0.1068	50.9121	0.00341	7.02685	-0.97145	1.70682
14.5291	1564.05	0.53801	37.9574	1.16224	3.19425		14.5291	1564.05	0.53801	37.9574	1.16224	3.19425		14.5291	1564.05	0.53801	37.9574	1.16224	3.19425		14.5291	1564.05	0.53801	37.9574	1.16224	3.19425		14.5291	1564.05	0.53801	37.9574	1.16224	3.19425		0.11036	51.0598	0.00342	7.03008	-0.9572	1.70808
29.9953	3252.8	0.76283	42.6427	1.47705	3.51226		29.9953	3252.8	0.76283	42.6427	1.47705	3.51226		29.9953	3252.8	0.76283	42.6427	1.47705	3.51226		29.9953	3252.8	0.76283	42.6427	1.47705	3.51226		29.9953	3252.8	0.76283	42.6427	1.47705	3.51226		0.11172	49.2602	0.00342	7.03174	-0.95187	1.6925
18.6966	587.934	0.33106	32.285	1.27176	2.76933		18.6966	587.934	0.33106	32.285	1.27176	2.76933		18.6966	587.934	0.33106	32.285	1.27176	2.76933		18.6966	587.934	0.33106	32.285	1.27176	2.76933		18.6966	587.934	0.33106	32.285	1.27176	2.76933		0.13715	42.0433	0.00342	7.03223	-0.8628	1.6237
18.7361	260.813	0.10383	21.9354	1.27268	2.41633		18.7361	260.813	0.10383	21.9354	1.27268	2.41633		18.7361	260.813	0.10383	21.9354	1.27268	2.41633		18.7361	260.813	0.10383	21.9354	1.27268	2.41633		18.7361	260.813	0.10383	21.9354	1.27268	2.41633		0.1	51.2826	0.00342	7.03263	-1	1.70997
12.3474	569.583	0.34789	32.8233	1.09157	2.75556		12.3474	569.583	0.34789	32.8233	1.09157	2.75556		12.3474	569.583	0.34789	32.8233	1.09157	2.75556		12.3474	569.583	0.34789	32.8233	1.09157	2.75556		12.3474	569.583	0.34789	32.8233	1.09157	2.75556		0.116	52.4887	0.00343	7.03491	-0.93554	1.72007
4.54433	864.246	0.15485	25.0613	0.65747	2.93664		4.54433	864.246	0.15485	25.0613	0.65747	2.93664		4.54433	864.246	0.15485	25.0613	0.65747	2.93664		4.54433	864.246	0.15485	25.0613	0.65747	2.93664		4.54433	864.246	0.15485	25.0613	0.65747	2.93664		0.12687	48.3697	0.00343	7.03665	-0.89664	1.68457
28.672	830.977	0.40018	34.3915	1.45746	2.91959		28.672	830.977	0.40018	34.3915	1.45746	2.91959		28.672	830.977	0.40018	34.3915	1.45746	2.91959		28.672	830.977	0.40018	34.3915	1.45746	2.91959		28.672	830.977	0.40018	34.3915	1.45746	2.91959		0.13266	49.9882	0.00343	7.03692	-0.87725	1.69887
26.6309	793.876	0.34986	32.885	1.42539	2.89975		26.6309	793.876	0.34986	32.885	1.42539	2.89975		26.6309	793.876	0.34986	32.885	1.42539	2.89975		26.6309	793.876	0.34986	32.885	1.42539	2.89975		26.6309	793.876	0.34986	32.885	1.42539	2.89975		0.116	51.3489	0.00343	7.03738	-0.93554	1.71053
39.6455	615.336	0.41092	34.6965	1.59819	2.78911		39.6455	615.336	0.41092	34.6965	1.59819	2.78911		39.6455	615.336	0.41092	34.6965	1.59819	2.78911		39.6455	615.336	0.41092	34.6965	1.59819	2.78911		39.6455	615.336	0.41092	34.6965	1.59819	2.78911		0.12884	47.7522	0.00344	7.04476	-0.88995	1.67899
27.4737	290.176	0.33631	32.455	1.43892	2.46266		27.4737	290.176	0.33631	32.455	1.43892	2.46266		27.4737	290.176	0.33631	32.455	1.43892	2.46266		27.4737	290.176	0.33631	32.455	1.43892	2.46266		27.4737	290.176	0.33631	32.455	1.43892	2.46266		0.13932	48.4582	0.00345	7.05202	-0.856	1.68537
195.502	4769.72	4.55726	77.3752	2.29115	3.67849		195.502	4769.72	4.55726	77.3752	2.29115	3.67849		195.502	4769.72	4.55726	77.3752	2.29115	3.67849		195.502	4769.72	4.55726	77.3752	2.29115	3.67849		195.502	4769.72	4.55726	77.3752	2.29115	3.67849		0.20489	42.7469	0.00345	7.05238	-0.68848	1.6309
41.9576	1031.76	0.57211	38.7431	1.62281	3.01358		41.9576	1031.76	0.57211	38.7431	1.62281	3.01358		41.9576	1031.76	0.57211	38.7431	1.62281	3.01358		41.9576	1031.76	0.57211	38.7431	1.62281	3.01358		41.9576	1031.76	0.57211	38.7431	1.62281	3.01358		0.108	54.6658	0.00346	7.05721	-0.96658	1.73772
54.6034	470.018	0.40282	34.4671	1.73722	2.67211		54.6034	470.018	0.40282	34.4671	1.73722	2.67211		54.6034	470.018	0.40282	34.4671	1.73722	2.67211		54.6034	470.018	0.40282	34.4671	1.73722	2.67211		54.6034	470.018	0.40282	34.4671	1.73722	2.67211		0.13761	51.1193	0.00346	7.05859	-0.86134	1.70858
26.3896	495.241	0.44415	35.6078	1.42143	2.69482		26.3896	495.241	0.44415	35.6078	1.42143	2.69482		26.3896	495.241	0.44415	35.6078	1.42143	2.69482		26.3896	495.241	0.44415	35.6078	1.42143	2.69482		26.3896	495.241	0.44415	35.6078	1.42143	2.69482		0.108	54.4997	0.00346	7.0595	-0.96658	1.73639
12.6137	639.906	0.33929	32.5506	1.10084	2.80612		12.6137	639.906	0.33929	32.5506	1.10084	2.80612		12.6137	639.906	0.33929	32.5506	1.10084	2.80612		12.6137	639.906	0.33929	32.5506	1.10084	2.80612		12.6137	639.906	0.33929	32.5506	1.10084	2.80612		0.12627	45.3345	0.00346	7.05975	-0.89869	1.65643
3.38289	763.152	0.15894	25.2799	0.52929	2.88261		3.38289	763.152	0.15894	25.2799	0.52929	2.88261		3.38289	763.152	0.15894	25.2799	0.52929	2.88261		3.38289	763.152	0.15894	25.2799	0.52929	2.88261		3.38289	763.152	0.15894	25.2799	0.52929	2.88261		0.14303	48.6277	0.00348	7.06944	-0.84458	1.68688
12.0573	1573.99	0.41666	34.8575	1.08125	3.197		12.0573	1573.99	0.41666	34.8575	1.08125	3.197		12.0573	1573.99	0.41666	34.8575	1.08125	3.197		12.0573	1573.99	0.41666	34.8575	1.08125	3.197		12.0573	1573.99	0.41666	34.8575	1.08125	3.197		0.104	52.1054	0.00349	7.07572	-0.98297	1.71688
20.349	949.5	0.43467	35.3524	1.30854	2.97749		20.349	949.5	0.43467	35.3524	1.30854	2.97749		20.349	949.5	0.43467	35.3524	1.30854	2.97749		20.349	949.5	0.43467	35.3524	1.30854	2.97749		20.349	949.5	0.43467	35.3524	1.30854	2.97749		0.108	52.5234	0.00349	7.07827	-0.96658	1.72035
57.6985	434.157	0.434	35.3344	1.76116	2.63765		57.6985	434.157	0.434	35.3344	1.76116	2.63765		57.6985	434.157	0.434	35.3344	1.76116	2.63765		57.6985	434.157	0.434	35.3344	1.76116	2.63765		57.6985	434.157	0.434	35.3344	1.76116	2.63765		0.116	44.7811	0.0035	7.08249	-0.93554	1.6511
61.388	248.041	0.30347	31.3621	1.78808	2.39452		61.388	248.041	0.30347	31.3621	1.78808	2.39452		61.388	248.041	0.30347	31.3621	1.78808	2.39452		61.388	248.041	0.30347	31.3621	1.78808	2.39452		61.388	248.041	0.30347	31.3621	1.78808	2.39452		0.104	53.1081	0.0035	7.08455	-0.98297	1.72516
28.5486	806.74	0.34948	32.8731	1.45558	2.90673		28.5486	806.74	0.34948	32.8731	1.45558	2.90673		28.5486	806.74	0.34948	32.8731	1.45558	2.90673		28.5486	806.74	0.34948	32.8731	1.45558	2.90673		28.5486	806.74	0.34948	32.8731	1.45558	2.90673		0.1	48.1855	0.0035	7.08586	-1	1.68292
8.91916	1621.42	0.46879	36.2543	0.95032	3.2099		8.91916	1621.42	0.46879	36.2543	0.95032	3.2099		8.91916	1621.42	0.46879	36.2543	0.95032	3.2099		8.91916	1621.42	0.46879	36.2543	0.95032	3.2099		8.91916	1621.42	0.46879	36.2543	0.95032	3.2099		0.11661	49.6358	0.0035	7.08898	-0.93325	1.69579
8.07247	2364.3	0.40688	34.5825	0.90701	3.3737		8.07247	2364.3	0.40688	34.5825	0.90701	3.3737		8.07247	2364.3	0.40688	34.5825	0.90701	3.3737		8.07247	2364.3	0.40688	34.5825	0.90701	3.3737		8.07247	2364.3	0.40688	34.5825	0.90701	3.3737		0.112	54.1674	0.00351	7.09008	-0.95078	1.73374
22.586	198.304	0.3735	33.6097	1.35384	2.29733		22.586	198.304	0.3735	33.6097	1.35384	2.29733		22.586	198.304	0.3735	33.6097	1.35384	2.29733		22.586	198.304	0.3735	33.6097	1.35384	2.29733		22.586	198.304	0.3735	33.6097	1.35384	2.29733		0.112	56.7971	0.00351	7.09246	-0.95078	1.75433
24.2673	1358.52	0.44067	35.5145	1.38502	3.13306		24.2673	1358.52	0.44067	35.5145	1.38502	3.13306		24.2673	1358.52	0.44067	35.5145	1.38502	3.13306		24.2673	1358.52	0.44067	35.5145	1.38502	3.13306		24.2673	1358.52	0.44067	35.5145	1.38502	3.13306		0.12951	48.3297	0.00351	7.09479	-0.88769	1.68421
16.2509	1337.44	0.45129	35.7976	1.21088	3.12627		16.2509	1337.44	0.45129	35.7976	1.21088	3.12627		16.2509	1337.44	0.45129	35.7976	1.21088	3.12627		16.2509	1337.44	0.45129	35.7976	1.21088	3.12627		16.2509	1337.44	0.45129	35.7976	1.21088	3.12627		0.108	55.2648	0.00352	7.1001	-0.96658	1.74245
12.4309	2530.9	0.71777	41.7859	1.0945	3.40327		12.4309	2530.9	0.71777	41.7859	1.0945	3.40327		12.4309	2530.9	0.71777	41.7859	1.0945	3.40327		12.4309	2530.9	0.71777	41.7859	1.0945	3.40327		12.4309	2530.9	0.71777	41.7859	1.0945	3.40327		0.104	52.3469	0.00352	7.10153	-0.98297	1.71889
21.463	990.577	0.22001	28.1739	1.33169	2.99589		21.463	990.577	0.22001	28.1739	1.33169	2.99589		21.463	990.577	0.22001	28.1739	1.33169	2.99589		21.463	990.577	0.22001	28.1739	1.33169	2.99589		21.463	990.577	0.22001	28.1739	1.33169	2.99589		0.11983	51.4682	0.00352	7.10171	-0.92143	1.71154
217.253	2479.48	1.85574	57.3509	2.33697	3.39436		217.253	2479.48	1.85574	57.3509	2.33697	3.39436		217.253	2479.48	1.85574	57.3509	2.33697	3.39436		217.253	2479.48	1.85574	57.3509	2.33697	3.39436		217.253	2479.48	1.85574	57.3509	2.33697	3.39436		0.14068	46.2573	0.00353	7.10843	-0.85176	1.66518
27.858	715.821	0.42693	35.1415	1.44495	2.8548		27.858	715.821	0.42693	35.1415	1.44495	2.8548		27.858	715.821	0.42693	35.1415	1.44495	2.8548		27.858	715.821	0.42693	35.1415	1.44495	2.8548		27.858	715.821	0.42693	35.1415	1.44495	2.8548		0.116	58.8449	0.00354	7.11167	-0.93554	1.76971
26.8391	1337.44	0.4842	36.6474	1.42877	3.12628		26.8391	1337.44	0.4842	36.6474	1.42877	3.12628		26.8391	1337.44	0.4842	36.6474	1.42877	3.12628		26.8391	1337.44	0.4842	36.6474	1.42877	3.12628		26.8391	1337.44	0.4842	36.6474	1.42877	3.12628		0.112	52.9625	0.00354	7.11182	-0.95078	1.72397
53.8312	524.264	0.3584	33.1503	1.73103	2.71955		53.8312	524.264	0.3584	33.1503	1.73103	2.71955		53.8312	524.264	0.3584	33.1503	1.73103	2.71955		53.8312	524.264	0.3584	33.1503	1.73103	2.71955		53.8312	524.264	0.3584	33.1503	1.73103	2.71955		0.116	51.6253	0.00354	7.11598	-0.93554	1.71286
31.5999	661.093	0.35614	33.0808	1.49969	2.82026		31.5999	661.093	0.35614	33.0808	1.49969	2.82026		31.5999	661.093	0.35614	33.0808	1.49969	2.82026		31.5999	661.093	0.35614	33.0808	1.49969	2.82026		31.5999	661.093	0.35614	33.0808	1.49969	2.82026		0.1269	46.89	0.00355	7.12125	-0.89654	1.67108
18.893	364.679	0.33745	32.4914	1.2763	2.56191		18.893	364.679	0.33745	32.4914	1.2763	2.56191		18.893	364.679	0.33745	32.4914	1.2763	2.56191		18.893	364.679	0.33745	32.4914	1.2763	2.56191		18.893	364.679	0.33745	32.4914	1.2763	2.56191		0.12523	49.8974	0.00356	7.12345	-0.90228	1.69808
31.2493	512.711	0.34025	32.581	1.49484	2.70987		31.2493	512.711	0.34025	32.581	1.49484	2.70987		31.2493	512.711	0.34025	32.581	1.49484	2.70987		31.2493	512.711	0.34025	32.581	1.49484	2.70987		31.2493	512.711	0.34025	32.581	1.49484	2.70987		0.108	61.5715	0.00358	7.13979	-0.96658	1.78938
18.0153	1616.58	1.2419	50.1644	1.25564	3.2086		18.0153	1616.58	1.2419	50.1644	1.25564	3.2086		18.0153	1616.58	1.2419	50.1644	1.25564	3.2086		18.0153	1616.58	1.2419	50.1644	1.25564	3.2086		18.0153	1616.58	1.2419	50.1644	1.25564	3.2086		0.14044	44.084	0.00359	7.14558	-0.85251	1.64428
28.8325	608.51	0.39962	34.3756	1.45988	2.78427		28.8325	608.51	0.39962	34.3756	1.45988	2.78427		28.8325	608.51	0.39962	34.3756	1.45988	2.78427		28.8325	608.51	0.39962	34.3756	1.45988	2.78427		28.8325	608.51	0.39962	34.3756	1.45988	2.78427		0.15528	40.4106	0.00359	7.14667	-0.80888	1.6065
22.5161	421.907	0.33275	32.3402	1.35249	2.62522		22.5161	421.907	0.33275	32.3402	1.35249	2.62522		22.5161	421.907	0.33275	32.3402	1.35249	2.62522		22.5161	421.907	0.33275	32.3402	1.35249	2.62522		22.5161	421.907	0.33275	32.3402	1.35249	2.62522		0.12476	49.0802	0.00359	7.14806	-0.90392	1.69091
32.553	834.05	0.36428	33.3308	1.51259	2.92119		32.553	834.05	0.36428	33.3308	1.51259	2.92119		32.553	834.05	0.36428	33.3308	1.51259	2.92119		32.553	834.05	0.36428	33.3308	1.51259	2.92119		32.553	834.05	0.36428	33.3308	1.51259	2.92119		0.12	45.6165	0.00362	7.1669	-0.92082	1.65912
59.6498	2147.79	1.30163	50.9561	1.77561	3.33199		59.6498	2147.79	1.30163	50.9561	1.77561	3.33199		59.6498	2147.79	1.30163	50.9561	1.77561	3.33199		59.6498	2147.79	1.30163	50.9561	1.77561	3.33199		59.6498	2147.79	1.30163	50.9561	1.77561	3.33199		0.13006	52.5038	0.00363	7.17069	-0.88586	1.72019
21.1489	715.171	0.52852	37.7329	1.32529	2.85441		21.1489	715.171	0.52852	37.7329	1.32529	2.85441		21.1489	715.171	0.52852	37.7329	1.32529	2.85441		21.1489	715.171	0.52852	37.7329	1.32529	2.85441		21.1489	715.171	0.52852	37.7329	1.32529	2.85441		0.15514	49.9141	0.00363	7.17139	-0.80927	1.69822
65.0508	373.801	0.33018	32.2564	1.81325	2.57264		65.0508	373.801	0.33018	32.2564	1.81325	2.57264		65.0508	373.801	0.33018	32.2564	1.81325	2.57264		65.0508	373.801	0.33018	32.2564	1.81325	2.57264		65.0508	373.801	0.33018	32.2564	1.81325	2.57264		0.14264	50.6638	0.00363	7.17157	-0.84575	1.7047
18.2384	920.113	0.37668	33.7048	1.26099	2.96384		18.2384	920.113	0.37668	33.7048	1.26099	2.96384		18.2384	920.113	0.37668	33.7048	1.26099	2.96384		18.2384	920.113	0.37668	33.7048	1.26099	2.96384		18.2384	920.113	0.37668	33.7048	1.26099	2.96384		0.10694	50.2809	0.00364	7.17698	-0.97085	1.7014
31.2358	428.423	0.36437	33.3335	1.49465	2.63187		31.2358	428.423	0.36437	33.3335	1.49465	2.63187		31.2358	428.423	0.36437	33.3335	1.49465	2.63187		31.2358	428.423	0.36437	33.3335	1.49465	2.63187		31.2358	428.423	0.36437	33.3335	1.49465	2.63187		0.14211	49.2655	0.00365	7.18399	-0.84738	1.69254
17.9763	909.054	0.3843	33.9305	1.2547	2.95859		17.9763	909.054	0.3843	33.9305	1.2547	2.95859		17.9763	909.054	0.3843	33.9305	1.2547	2.95859		17.9763	909.054	0.3843	33.9305	1.2547	2.95859		17.9763	909.054	0.3843	33.9305	1.2547	2.95859		0.19496	44.6782	0.00365	7.18563	-0.71005	1.6501
6.57016	521.43	0.16396	25.5436	0.81758	2.7172		6.57016	521.43	0.16396	25.5436	0.81758	2.7172		6.57016	521.43	0.16396	25.5436	0.81758	2.7172		6.57016	521.43	0.16396	25.5436	0.81758	2.7172		6.57016	521.43	0.16396	25.5436	0.81758	2.7172		0.1409	45.4816	0.00365	7.18577	-0.85108	1.65784
26.5906	1284.43	0.34251	32.6532	1.42473	3.10871		26.5906	1284.43	0.34251	32.6532	1.42473	3.10871		26.5906	1284.43	0.34251	32.6532	1.42473	3.10871		26.5906	1284.43	0.34251	32.6532	1.42473	3.10871		26.5906	1284.43	0.34251	32.6532	1.42473	3.10871		0.15108	43.2804	0.00365	7.1872	-0.82078	1.63629
22.2505	463.106	0.41688	34.8635	1.34734	2.66568		22.2505	463.106	0.41688	34.8635	1.34734	2.66568		22.2505	463.106	0.41688	34.8635	1.34734	2.66568		22.2505	463.106	0.41688	34.8635	1.34734	2.66568		22.2505	463.106	0.41688	34.8635	1.34734	2.66568		0.1248	47.5264	0.00366	7.19318	-0.90379	1.67694
19.3562	1567.93	0.55574	38.3698	1.28682	3.19533		19.3562	1567.93	0.55574	38.3698	1.28682	3.19533		19.3562	1567.93	0.55574	38.3698	1.28682	3.19533		19.3562	1567.93	0.55574	38.3698	1.28682	3.19533		19.3562	1567.93	0.55574	38.3698	1.28682	3.19533		0.108	53.6465	0.00366	7.19524	-0.96658	1.72954
11.5617	2151.05	0.5254	37.6585	1.06302	3.33265		11.5617	2151.05	0.5254	37.6585	1.06302	3.33265		11.5617	2151.05	0.5254	37.6585	1.06302	3.33265		11.5617	2151.05	0.5254	37.6585	1.06302	3.33265		11.5617	2151.05	0.5254	37.6585	1.06302	3.33265		0.12356	56.351	0.00367	7.19902	-0.90814	1.7509
28.4329	984.63	0.53314	37.8427	1.45382	2.99327		28.4329	984.63	0.53314	37.8427	1.45382	2.99327		28.4329	984.63	0.53314	37.8427	1.45382	2.99327		28.4329	984.63	0.53314	37.8427	1.45382	2.99327		28.4329	984.63	0.53314	37.8427	1.45382	2.99327		0.12242	51.6269	0.00368	7.20339	-0.91215	1.71288
22.4517	462.578	0.33206	32.3177	1.35125	2.66519		22.4517	462.578	0.33206	32.3177	1.35125	2.66519		22.4517	462.578	0.33206	32.3177	1.35125	2.66519		22.4517	462.578	0.33206	32.3177	1.35125	2.66519		22.4517	462.578	0.33206	32.3177	1.35125	2.66519		0.1311	49.6926	0.00368	7.20353	-0.88239	1.69629
16.6254	1097.82	0.32238	32.0006	1.22077	3.04053		16.6254	1097.82	0.32238	32.0006	1.22077	3.04053		16.6254	1097.82	0.32238	32.0006	1.22077	3.04053		16.6254	1097.82	0.32238	32.0006	1.22077	3.04053		16.6254	1097.82	0.32238	32.0006	1.22077	3.04053		0.112	55.7706	0.00368	7.20612	-0.95078	1.74641
28.3809	465.516	0.32597	32.119	1.45303	2.66793		28.3809	465.516	0.32597	32.119	1.45303	2.66793		28.3809	465.516	0.32597	32.119	1.45303	2.66793		28.3809	465.516	0.32597	32.119	1.45303	2.66793		28.3809	465.516	0.32597	32.119	1.45303	2.66793		0.15039	54.7744	0.00369	7.20865	-0.82279	1.73858
77.8424	5718.41	2.2987	61.5926	1.89122	3.75728		77.8424	5718.41	2.2987	61.5926	1.89122	3.75728		77.8424	5718.41	2.2987	61.5926	1.89122	3.75728		77.8424	5718.41	2.2987	61.5926	1.89122	3.75728		77.8424	5718.41	2.2987	61.5926	1.89122	3.75728		0.12	46.5089	0.00369	7.20905	-0.92082	1.66754
12.9142	497.163	0.1814	26.4189	1.11107	2.6965		12.9142	497.163	0.1814	26.4189	1.11107	2.6965		12.9142	497.163	0.1814	26.4189	1.11107	2.6965		12.9142	497.163	0.1814	26.4189	1.11107	2.6965		12.9142	497.163	0.1814	26.4189	1.11107	2.6965		0.128	55.1968	0.00369	7.21244	-0.89279	1.74191
23.7988	427.023	0.37273	33.5865	1.37655	2.63045		23.7988	427.023	0.37273	33.5865	1.37655	2.63045		23.7988	427.023	0.37273	33.5865	1.37655	2.63045		23.7988	427.023	0.37273	33.5865	1.37655	2.63045		23.7988	427.023	0.37273	33.5865	1.37655	2.63045		0.12805	48.6593	0.0037	7.21568	-0.89263	1.68717
24.8502	573.024	0.35658	33.0943	1.39533	2.75817		24.8502	573.024	0.35658	33.0943	1.39533	2.75817		24.8502	573.024	0.35658	33.0943	1.39533	2.75817		24.8502	573.024	0.35658	33.0943	1.39533	2.75817		24.8502	573.024	0.35658	33.0943	1.39533	2.75817		0.108	55.5827	0.00371	7.22202	-0.96658	1.74494
28.4421	1287.6	0.36602	33.3837	1.45396	3.10978		28.4421	1287.6	0.36602	33.3837	1.45396	3.10978		28.4421	1287.6	0.36602	33.3837	1.45396	3.10978		28.4421	1287.6	0.36602	33.3837	1.45396	3.10978		28.4421	1287.6	0.36602	33.3837	1.45396	3.10978		0.13555	48.8316	0.00371	7.22333	-0.86789	1.6887
22.2285	1004.6	0.44592	35.6551	1.34691	3.002		22.2285	1004.6	0.44592	35.6551	1.34691	3.002		22.2285	1004.6	0.44592	35.6551	1.34691	3.002		22.2285	1004.6	0.44592	35.6551	1.34691	3.002		22.2285	1004.6	0.44592	35.6551	1.34691	3.002		0.18978	41.4122	0.00371	7.22403	-0.72175	1.61713
19.0436	392.493	0.26588	30.0099	1.27975	2.59383		19.0436	392.493	0.26588	30.0099	1.27975	2.59383		19.0436	392.493	0.26588	30.0099	1.27975	2.59383		19.0436	392.493	0.26588	30.0099	1.27975	2.59383		19.0436	392.493	0.26588	30.0099	1.27975	2.59383		0.13489	48.6265	0.00371	7.2253	-0.87002	1.68687
21.323	582.977	0.38261	33.8807	1.32885	2.76565		21.323	582.977	0.38261	33.8807	1.32885	2.76565		21.323	582.977	0.38261	33.8807	1.32885	2.76565		21.323	582.977	0.38261	33.8807	1.32885	2.76565		21.323	582.977	0.38261	33.8807	1.32885	2.76565		0.16248	49.4876	0.00372	7.23154	-0.78919	1.6945
12.5617	1915.73	0.54332	38.0819	1.09905	3.28233		12.5617	1915.73	0.54332	38.0819	1.09905	3.28233		12.5617	1915.73	0.54332	38.0819	1.09905	3.28233		12.5617	1915.73	0.54332	38.0819	1.09905	3.28233		12.5617	1915.73	0.54332	38.0819	1.09905	3.28233		0.14821	44.6424	0.00373	7.23553	-0.82913	1.64975
23.4063	85.8068	0.41639	34.8498	1.36933	1.93352		23.4063	85.8068	0.41639	34.8498	1.36933	1.93352		23.4063	85.8068	0.41639	34.8498	1.36933	1.93352		23.4063	85.8068	0.41639	34.8498	1.36933	1.93352		23.4063	85.8068	0.41639	34.8498	1.36933	1.93352		0.10927	55.6436	0.00373	7.2362	-0.96152	1.74541
27.6621	732.327	0.44023	35.5026	1.44189	2.8647		27.6621	732.327	0.44023	35.5026	1.44189	2.8647		27.6621	732.327	0.44023	35.5026	1.44189	2.8647		27.6621	732.327	0.44023	35.5026	1.44189	2.8647		27.6621	732.327	0.44023	35.5026	1.44189	2.8647		0.13707	43.8452	0.00373	7.24004	-0.86307	1.64192
12.8556	1990.36	0.5088	37.2578	1.10909	3.29893		12.8556	1990.36	0.5088	37.2578	1.10909	3.29893		12.8556	1990.36	0.5088	37.2578	1.10909	3.29893		12.8556	1990.36	0.5088	37.2578	1.10909	3.29893		12.8556	1990.36	0.5088	37.2578	1.10909	3.29893		0.15586	48.6012	0.00374	7.242	-0.80727	1.68665
16.7388	464.252	0.51937	37.514	1.22372	2.66675		16.7388	464.252	0.51937	37.514	1.22372	2.66675		16.7388	464.252	0.51937	37.514	1.22372	2.66675		16.7388	464.252	0.51937	37.514	1.22372	2.66675		16.7388	464.252	0.51937	37.514	1.22372	2.66675		0.12015	49.9597	0.00375	7.25196	-0.92029	1.69862
6.224	399.669	0.06437	18.7033	0.79407	2.6017		6.224	399.669	0.06437	18.7033	0.79407	2.6017		6.224	399.669	0.06437	18.7033	0.79407	2.6017		6.224	399.669	0.06437	18.7033	0.79407	2.6017		6.224	399.669	0.06437	18.7033	0.79407	2.6017		0.16827	43.0235	0.00376	7.25546	-0.77399	1.63371
22.7466	1182.54	0.60421	39.4544	1.35692	3.07282		22.7466	1182.54	0.60421	39.4544	1.35692	3.07282		22.7466	1182.54	0.60421	39.4544	1.35692	3.07282		22.7466	1182.54	0.60421	39.4544	1.35692	3.07282		22.7466	1182.54	0.60421	39.4544	1.35692	3.07282		0.128	49.4245	0.00376	7.25577	-0.89279	1.69394
31.3497	811.597	0.42542	35.1	1.49623	2.90934		31.3497	811.597	0.42542	35.1	1.49623	2.90934		31.3497	811.597	0.42542	35.1	1.49623	2.90934		31.3497	811.597	0.42542	35.1	1.49623	2.90934		31.3497	811.597	0.42542	35.1	1.49623	2.90934		0.112	61.8073	0.00376	7.25725	-0.95078	1.79104
27.7491	381.395	0.37333	33.6047	1.44325	2.58137		27.7491	381.395	0.37333	33.6047	1.44325	2.58137		27.7491	381.395	0.37333	33.6047	1.44325	2.58137		27.7491	381.395	0.37333	33.6047	1.44325	2.58137		27.7491	381.395	0.37333	33.6047	1.44325	2.58137		0.13945	51.9693	0.00376	7.25793	-0.85559	1.71575
42.5211	1841.65	1.28148	50.6918	1.6286	3.26521		42.5211	1841.65	1.28148	50.6918	1.6286	3.26521		42.5211	1841.65	1.28148	50.6918	1.6286	3.26521		42.5211	1841.65	1.28148	50.6918	1.6286	3.26521		42.5211	1841.65	1.28148	50.6918	1.6286	3.26521		0.1403	43.0382	0.00376	7.25854	-0.85294	1.63385
28.901	810.203	0.33965	32.562	1.46091	2.90859		28.901	810.203	0.33965	32.562	1.46091	2.90859		28.901	810.203	0.33965	32.562	1.46091	2.90859		28.901	810.203	0.33965	32.562	1.46091	2.90859		28.901	810.203	0.33965	32.562	1.46091	2.90859		0.14671	48.7986	0.00376	7.25878	-0.83354	1.68841
23.6927	1152.28	0.40568	34.5484	1.37461	3.06156		23.6927	1152.28	0.40568	34.5484	1.37461	3.06156		23.6927	1152.28	0.40568	34.5484	1.37461	3.06156		23.6927	1152.28	0.40568	34.5484	1.37461	3.06156		23.6927	1152.28	0.40568	34.5484	1.37461	3.06156		0.15746	46.4669	0.00377	7.26069	-0.80283	1.66714
15.6097	1098.05	0.43086	35.2489	1.19339	3.04062		15.6097	1098.05	0.43086	35.2489	1.19339	3.04062		15.6097	1098.05	0.43086	35.2489	1.19339	3.04062		15.6097	1098.05	0.43086	35.2489	1.19339	3.04062		15.6097	1098.05	0.43086	35.2489	1.19339	3.04062		0.12312	55.3461	0.00377	7.26202	-0.90965	1.74309
16.5218	852.472	0.35848	33.1528	1.21806	2.93068		16.5218	852.472	0.35848	33.1528	1.21806	2.93068		16.5218	852.472	0.35848	33.1528	1.21806	2.93068		16.5218	852.472	0.35848	33.1528	1.21806	2.93068		16.5218	852.472	0.35848	33.1528	1.21806	2.93068		0.13007	48.0835	0.00377	7.26282	-0.88582	1.682
35.1609	416.48	0.36109	33.2331	1.54606	2.61959		35.1609	416.48	0.36109	33.2331	1.54606	2.61959		35.1609	416.48	0.36109	33.2331	1.54606	2.61959		35.1609	416.48	0.36109	33.2331	1.54606	2.61959		35.1609	416.48	0.36109	33.2331	1.54606	2.61959		0.16117	45.6604	0.00377	7.26434	-0.79273	1.65954
61.6339	516.562	0.4511	35.7924	1.78982	2.71312		61.6339	516.562	0.4511	35.7924	1.78982	2.71312		61.6339	516.562	0.4511	35.7924	1.78982	2.71312		61.6339	516.562	0.4511	35.7924	1.78982	2.71312		61.6339	516.562	0.4511	35.7924	1.78982	2.71312		0.108	57.0384	0.00378	7.2713	-0.96658	1.75617
23.492	1006.81	0.73644	42.145	1.37092	3.00295		23.492	1006.81	0.73644	42.145	1.37092	3.00295		23.492	1006.81	0.73644	42.145	1.37092	3.00295		23.492	1006.81	0.73644	42.145	1.37092	3.00295		23.492	1006.81	0.73644	42.145	1.37092	3.00295		0.14851	58.9926	0.00379	7.27706	-0.82825	1.7708
13.7835	1220.17	0.43709	35.4181	1.13936	3.08642		13.7835	1220.17	0.43709	35.4181	1.13936	3.08642		13.7835	1220.17	0.43709	35.4181	1.13936	3.08642		13.7835	1220.17	0.43709	35.4181	1.13936	3.08642		13.7835	1220.17	0.43709	35.4181	1.13936	3.08642		0.12	53.7998	0.0038	7.28046	-0.92082	1.73078
18.9034	1052.06	0.41416	34.7874	1.27654	3.02204		18.9034	1052.06	0.41416	34.7874	1.27654	3.02204		18.9034	1052.06	0.41416	34.7874	1.27654	3.02204		18.9034	1052.06	0.41416	34.7874	1.27654	3.02204		18.9034	1052.06	0.41416	34.7874	1.27654	3.02204		0.116	54.1344	0.00381	7.29106	-0.93554	1.73347
31.4623	299.929	0.33902	32.5417	1.49779	2.47702		31.4623	299.929	0.33902	32.5417	1.49779	2.47702		31.4623	299.929	0.33902	32.5417	1.49779	2.47702		31.4623	299.929	0.33902	32.5417	1.49779	2.47702		31.4623	299.929	0.33902	32.5417	1.49779	2.47702		0.15	49.5789	0.00381	7.29131	-0.82391	1.6953
14.5291	1564.05	0.53801	37.9574	1.16224	3.19425		14.5291	1564.05	0.53801	37.9574	1.16224	3.19425		14.5291	1564.05	0.53801	37.9574	1.16224	3.19425		14.5291	1564.05	0.53801	37.9574	1.16224	3.19425		14.5291	1564.05	0.53801	37.9574	1.16224	3.19425		0.1167	53.1328	0.00382	7.29623	-0.93294	1.72536
29.9953	3252.8	0.76283	42.6427	1.47705	3.51226		29.9953	3252.8	0.76283	42.6427	1.47705	3.51226		29.9953	3252.8	0.76283	42.6427	1.47705	3.51226		29.9953	3252.8	0.76283	42.6427	1.47705	3.51226		29.9953	3252.8	0.76283	42.6427	1.47705	3.51226		0.16544	52.1026	0.00383	7.29962	-0.78136	1.71686
18.6966	587.934	0.34106	32.6069	1.27176	2.76933		18.6966	587.934	0.34106	32.6069	1.27176	2.76933		18.6966	587.934	0.34106	32.6069	1.27176	2.76933		18.6966	587.934	0.34106	32.6069	1.27176	2.76933		18.6966	587.934	0.34106	32.6069	1.27176	2.76933		0.108	56.974	0.00384	7.3064	-0.96658	1.75568
12.3474	569.583	0.34789	32.8233	1.09157	2.75556		12.3474	569.583	0.34789	32.8233	1.09157	2.75556		12.3474	569.583	0.34789	32.8233	1.09157	2.75556		12.3474	569.583	0.34789	32.8233	1.09157	2.75556		12.3474	569.583	0.34789	32.8233	1.09157	2.75556		0.17394	43.5621	0.00384	7.30648	-0.75961	1.63911
34.672	830.977	0.40018	34.3915	1.53998	2.91959		34.672	830.977	0.40018	34.3915	1.53998	2.91959		34.672	830.977	0.40018	34.3915	1.53998	2.91959		34.672	830.977	0.40018	34.3915	1.53998	2.91959		34.672	830.977	0.40018	34.3915	1.53998	2.91959		0.12346	52.3436	0.00384	7.30658	-0.90849	1.71886
26.6309	793.876	0.34986	32.885	1.42539	2.89975		26.6309	793.876	0.34986	32.885	1.42539	2.89975		26.6309	793.876	0.34986	32.885	1.42539	2.89975		26.6309	793.876	0.34986	32.885	1.42539	2.89975		26.6309	793.876	0.34986	32.885	1.42539	2.89975		0.13549	50.6929	0.00384	7.30832	-0.8681	1.70495
19.6455	615.336	0.41092	34.6965	1.29326	2.78911		19.6455	615.336	0.41092	34.6965	1.29326	2.78911		19.6455	615.336	0.41092	34.6965	1.29326	2.78911		19.6455	615.336	0.41092	34.6965	1.29326	2.78911		19.6455	615.336	0.41092	34.6965	1.29326	2.78911		0.16452	49.2985	0.00384	7.31054	-0.78378	1.69283
20.4737	290.176	0.33631	32.455	1.3112	2.46266		20.4737	290.176	0.33631	32.455	1.3112	2.46266		20.4737	290.176	0.33631	32.455	1.3112	2.46266		20.4737	290.176	0.33631	32.455	1.3112	2.46266		20.4737	290.176	0.33631	32.455	1.3112	2.46266		0.104	56.1073	0.00385	7.31462	-0.98297	1.74902
21.9576	1031.76	0.57211	38.7431	1.34158	3.01358		21.9576	1031.76	0.57211	38.7431	1.34158	3.01358		21.9576	1031.76	0.57211	38.7431	1.34158	3.01358		21.9576	1031.76	0.57211	38.7431	1.34158	3.01358		21.9576	1031.76	0.57211	38.7431	1.34158	3.01358		0.12784	50.0931	0.00385	7.31522	-0.89334	1.69978
54.6034	470.018	0.40282	34.4671	1.73722	2.67211		54.6034	470.018	0.40282	34.4671	1.73722	2.67211		54.6034	470.018	0.40282	34.4671	1.73722	2.67211		54.6034	470.018	0.40282	34.4671	1.73722	2.67211		54.6034	470.018	0.40282	34.4671	1.73722	2.67211		0.16277	40.0249	0.00385	7.31561	-0.78842	1.60233
26.3896	495.241	0.44415	35.6078	1.42143	2.69482		26.3896	495.241	0.44415	35.6078	1.42143	2.69482		26.3896	495.241	0.44415	35.6078	1.42143	2.69482		26.3896	495.241	0.44415	35.6078	1.42143	2.69482		26.3896	495.241	0.44415	35.6078	1.42143	2.69482		0.112	55.686	0.00386	7.32055	-0.95078	1.74575
12.6137	639.906	0.33929	32.5506	1.10084	2.80612		12.6137	639.906	0.33929	32.5506	1.10084	2.80612		12.6137	639.906	0.33929	32.5506	1.10084	2.80612		12.6137	639.906	0.33929	32.5506	1.10084	2.80612		12.6137	639.906	0.33929	32.5506	1.10084	2.80612		0.22667	48.5279	0.00386	7.32305	-0.64461	1.68599
12.0573	1573.99	0.41666	34.8575	1.08125	3.197		12.0573	1573.99	0.41666	34.8575	1.08125	3.197		12.0573	1573.99	0.41666	34.8575	1.08125	3.197		12.0573	1573.99	0.41666	34.8575	1.08125	3.197		12.0573	1573.99	0.41666	34.8575	1.08125	3.197		0.18857	48.1158	0.00387	7.32616	-0.72452	1.68229
20.349	949.5	0.43467	35.3524	1.30854	2.97749		20.349	949.5	0.43467	35.3524	1.30854	2.97749		20.349	949.5	0.43467	35.3524	1.30854	2.97749		20.349	949.5	0.43467	35.3524	1.30854	2.97749		20.349	949.5	0.43467	35.3524	1.30854	2.97749		0.22328	48.0708	0.00387	7.32893	-0.65115	1.68188
30.5486	806.74	0.34948	32.8731	1.48499	2.90673		30.5486	806.74	0.34948	32.8731	1.48499	2.90673		30.5486	806.74	0.34948	32.8731	1.48499	2.90673		30.5486	806.74	0.34948	32.8731	1.48499	2.90673		30.5486	806.74	0.34948	32.8731	1.48499	2.90673		0.20028	51.3612	0.00388	7.33205	-0.69836	1.71064
8.91916	1621.42	0.46879	36.2543	0.95032	3.2099		8.91916	1621.42	0.46879	36.2543	0.95032	3.2099		8.91916	1621.42	0.46879	36.2543	0.95032	3.2099		8.91916	1621.42	0.46879	36.2543	0.95032	3.2099		8.91916	1621.42	0.46879	36.2543	0.95032	3.2099		0.112	59.0151	0.0039	7.34314	-0.95078	1.77096
8.07247	2364.3	0.40688	34.5825	0.90701	3.3737		8.07247	2364.3	0.40688	34.5825	0.90701	3.3737		8.07247	2364.3	0.40688	34.5825	0.90701	3.3737		8.07247	2364.3	0.40688	34.5825	0.90701	3.3737		8.07247	2364.3	0.40688	34.5825	0.90701	3.3737		0.17092	48.501	0.0039	7.34374	-0.7672	1.68575
32.586	198.304	0.3735	33.6097	1.51303	2.29733		32.586	198.304	0.3735	33.6097	1.51303	2.29733		32.586	198.304	0.3735	33.6097	1.51303	2.29733		32.586	198.304	0.3735	33.6097	1.51303	2.29733		32.586	198.304	0.3735	33.6097	1.51303	2.29733		0.12516	49.3203	0.00391	7.35093	-0.90254	1.69303
35.858	715.821	0.42693	35.1415	1.55459	2.8548		35.858	715.821	0.42693	35.1415	1.55459	2.8548		35.858	715.821	0.42693	35.1415	1.55459	2.8548		35.858	715.821	0.42693	35.1415	1.55459	2.8548		35.858	715.821	0.42693	35.1415	1.55459	2.8548		0.12	64.935	0.00391	7.35547	-0.92082	1.81248
26.8391	1337.44	0.4842	36.6474	1.42877	3.12628		26.8391	1337.44	0.4842	36.6474	1.42877	3.12628		26.8391	1337.44	0.4842	36.6474	1.42877	3.12628		26.8391	1337.44	0.4842	36.6474	1.42877	3.12628		26.8391	1337.44	0.4842	36.6474	1.42877	3.12628		0.17185	41.7286	0.00392	7.35566	-0.76484	1.62043
53.8312	524.264	0.3584	33.1503	1.73103	2.71955		53.8312	524.264	0.3584	33.1503	1.73103	2.71955		53.8312	524.264	0.3584	33.1503	1.73103	2.71955		53.8312	524.264	0.3584	33.1503	1.73103	2.71955		53.8312	524.264	0.3584	33.1503	1.73103	2.71955		0.116	56.3265	0.00392	7.35774	-0.93554	1.75071
31.5999	661.093	0.35614	33.0808	1.49969	2.82026		31.5999	661.093	0.35614	33.0808	1.49969	2.82026		31.5999	661.093	0.35614	33.0808	1.49969	2.82026		31.5999	661.093	0.35614	33.0808	1.49969	2.82026		31.5999	661.093	0.35614	33.0808	1.49969	2.82026		0.112	59.7374	0.00392	7.36122	-0.95078	1.77625
18.893	364.679	0.33745	32.4914	1.2763	2.56191		18.893	364.679	0.33745	32.4914	1.2763	2.56191		18.893	364.679	0.33745	32.4914	1.2763	2.56191		18.893	364.679	0.33745	32.4914	1.2763	2.56191		18.893	364.679	0.33745	32.4914	1.2763	2.56191		0.16464	48.696	0.00393	7.36253	-0.78346	1.68749
36.2493	512.711	0.30246	31.3272	1.5593	2.70987		36.2493	512.711	0.30246	31.3272	1.5593	2.70987		36.2493	512.711	0.30246	31.3272	1.5593	2.70987		36.2493	512.711	0.30246	31.3272	1.5593	2.70987		36.2493	512.711	0.30246	31.3272	1.5593	2.70987		0.108	55.4155	0.00393	7.36329	-0.96658	1.74363
38.8325	608.51	0.39962	34.3756	1.5892	2.78427		38.8325	608.51	0.39962	34.3756	1.5892	2.78427		38.8325	608.51	0.39962	34.3756	1.5892	2.78427		38.8325	608.51	0.39962	34.3756	1.5892	2.78427		38.8325	608.51	0.39962	34.3756	1.5892	2.78427		0.14742	48.3836	0.00393	7.36536	-0.83143	1.6847
22.5161	421.907	0.33275	32.3402	1.35249	2.62522		22.5161	421.907	0.33275	32.3402	1.35249	2.62522		22.5161	421.907	0.33275	32.3402	1.35249	2.62522		22.5161	421.907	0.33275	32.3402	1.35249	2.62522		22.5161	421.907	0.33275	32.3402	1.35249	2.62522		0.17418	50.0624	0.00395	7.37591	-0.75901	1.69951
39.553	834.05	0.36428	33.3308	1.59718	2.92119		39.553	834.05	0.36428	33.3308	1.59718	2.92119		39.553	834.05	0.36428	33.3308	1.59718	2.92119		39.553	834.05	0.36428	33.3308	1.59718	2.92119		39.553	834.05	0.36428	33.3308	1.59718	2.92119		0.16003	46.774	0.00395	7.37693	-0.7958	1.67
65.0508	373.801	0.33018	32.2564	1.81325	2.57264		65.0508	373.801	0.33018	32.2564	1.81325	2.57264		65.0508	373.801	0.33018	32.2564	1.81325	2.57264		65.0508	373.801	0.33018	32.2564	1.81325	2.57264		65.0508	373.801	0.33018	32.2564	1.81325	2.57264		0.18706	42.9504	0.00395	7.37937	-0.72801	1.63297
18.2384	920.113	0.37668	33.7048	1.26099	2.96384		18.2384	920.113	0.37668	33.7048	1.26099	2.96384		18.2384	920.113	0.37668	33.7048	1.26099	2.96384		18.2384	920.113	0.37668	33.7048	1.26099	2.96384		18.2384	920.113	0.37668	33.7048	1.26099	2.96384		0.15738	50.0542	0.00396	7.38104	-0.80306	1.69944
31.2358	428.423	0.36437	33.3335	1.49465	2.63187		31.2358	428.423	0.36437	33.3335	1.49465	2.63187		31.2358	428.423	0.36437	33.3335	1.49465	2.63187		31.2358	428.423	0.36437	33.3335	1.49465	2.63187		31.2358	428.423	0.36437	33.3335	1.49465	2.63187		0.15151	49.4412	0.00396	7.38532	-0.81957	1.69409
17.9763	909.054	0.3843	33.9305	1.2547	2.95859		17.9763	909.054	0.3843	33.9305	1.2547	2.95859		17.9763	909.054	0.3843	33.9305	1.2547	2.95859		17.9763	909.054	0.3843	33.9305	1.2547	2.95859		17.9763	909.054	0.3843	33.9305	1.2547	2.95859		0.20674	42.8131	0.00397	7.38685	-0.68457	1.63158
26.5906	1284.43	0.32513	32.0912	1.42473	3.10871		26.5906	1284.43	0.32513	32.0912	1.42473	3.10871		26.5906	1284.43	0.32513	32.0912	1.42473	3.10871		26.5906	1284.43	0.32513	32.0912	1.42473	3.10871		26.5906	1284.43	0.32513	32.0912	1.42473	3.10871		0.108	56.5575	0.00397	7.38897	-0.96658	1.75249
42.2505	463.106	0.41688	34.8635	1.62583	2.66568		42.2505	463.106	0.41688	34.8635	1.62583	2.66568		42.2505	463.106	0.41688	34.8635	1.62583	2.66568		42.2505	463.106	0.41688	34.8635	1.62583	2.66568		42.2505	463.106	0.41688	34.8635	1.62583	2.66568		0.112	59.2651	0.00397	7.38945	-0.95078	1.7728
19.3562	1567.93	0.55574	38.3698	1.28682	3.19533		19.3562	1567.93	0.55574	38.3698	1.28682	3.19533		19.3562	1567.93	0.55574	38.3698	1.28682	3.19533		19.3562	1567.93	0.55574	38.3698	1.28682	3.19533		19.3562	1567.93	0.55574	38.3698	1.28682	3.19533		0.18663	52.2045	0.00397	7.39191	-0.72901	1.71771
11.5617	2151.05	0.5254	37.6585	1.06302	3.33265		11.5617	2151.05	0.5254	37.6585	1.06302	3.33265		11.5617	2151.05	0.5254	37.6585	1.06302	3.33265		11.5617	2151.05	0.5254	37.6585	1.06302	3.33265		11.5617	2151.05	0.5254	37.6585	1.06302	3.33265		0.22417	42.0093	0.00398	7.39721	-0.64942	1.62335
28.4329	984.63	0.53314	37.8427	1.45382	2.99327		28.4329	984.63	0.53314	37.8427	1.45382	2.99327		28.4329	984.63	0.53314	37.8427	1.45382	2.99327		28.4329	984.63	0.53314	37.8427	1.45382	2.99327		28.4329	984.63	0.53314	37.8427	1.45382	2.99327		0.14842	49.8511	0.00398	7.39745	-0.82852	1.69767
42.4517	462.578	0.33206	32.3177	1.6279	2.66519		42.4517	462.578	0.33206	32.3177	1.6279	2.66519		42.4517	462.578	0.33206	32.3177	1.6279	2.66519		42.4517	462.578	0.33206	32.3177	1.6279	2.66519		42.4517	462.578	0.33206	32.3177	1.6279	2.66519		0.13425	49.5648	0.00399	7.40055	-0.87208	1.69517
16.6254	1097.82	0.32238	32.0006	1.22077	3.04053		16.6254	1097.82	0.32238	32.0006	1.22077	3.04053		16.6254	1097.82	0.32238	32.0006	1.22077	3.04053		16.6254	1097.82	0.32238	32.0006	1.22077	3.04053		16.6254	1097.82	0.32238	32.0006	1.22077	3.04053		0.21713	49.287	0.00399	7.40222	-0.66329	1.69273
43.7988	427.023	0.37273	33.5865	1.64146	2.63045		43.7988	427.023	0.37273	33.5865	1.64146	2.63045		43.7988	427.023	0.37273	33.5865	1.64146	2.63045		43.7988	427.023	0.37273	33.5865	1.64146	2.63045		43.7988	427.023	0.37273	33.5865	1.64146	2.63045		0.108	56.6058	0.00399	7.40518	-0.96658	1.75286
44.8503	573.024	0.35658	33.0943	1.65176	2.75817		44.8503	573.024	0.35658	33.0943	1.65176	2.75817		44.8503	573.024	0.35658	33.0943	1.65176	2.75817		44.8503	573.024	0.35658	33.0943	1.65176	2.75817		44.8503	573.024	0.35658	33.0943	1.65176	2.75817		0.14815	51.2487	0.004	7.40724	-0.82929	1.70968
28.4421	1287.6	0.36602	33.3837	1.45396	3.10978		28.4421	1287.6	0.36602	33.3837	1.45396	3.10978		28.4421	1287.6	0.36602	33.3837	1.45396	3.10978		28.4421	1287.6	0.36602	33.3837	1.45396	3.10978		28.4421	1287.6	0.36602	33.3837	1.45396	3.10978		0.19444	43.7371	0.004	7.41067	-0.71121	1.64085
38.323	582.977	0.38261	33.8807	1.58346	2.76565		38.323	582.977	0.38261	33.8807	1.58346	2.76565		38.323	582.977	0.38261	33.8807	1.58346	2.76565		38.323	582.977	0.38261	33.8807	1.58346	2.76565		38.323	582.977	0.38261	33.8807	1.58346	2.76565		0.128	44.1244	0.00402	7.4223	-0.89279	1.64468
12.5617	1915.73	0.54332	38.0819	1.09905	3.28233		12.5617	1915.73	0.54332	38.0819	1.09905	3.28233		12.5617	1915.73	0.54332	38.0819	1.09905	3.28233		12.5617	1915.73	0.54332	38.0819	1.09905	3.28233		12.5617	1915.73	0.54332	38.0819	1.09905	3.28233		0.19999	50.1161	0.00403	7.42746	-0.69898	1.69998
43.4063	85.8068	0.41639	34.8498	1.63755	1.93352		43.4063	85.8068	0.41639	34.8498	1.63755	1.93352		43.4063	85.8068	0.41639	34.8498	1.63755	1.93352		43.4063	85.8068	0.41639	34.8498	1.63755	1.93352		43.4063	85.8068	0.41639	34.8498	1.63755	1.93352		0.13062	51.377	0.00403	7.4285	-0.88398	1.71077
23.9328	1080.46	0.31074	31.6105	1.37899	3.03361		23.9328	1080.46	0.31074	31.6105	1.37899	3.03361		23.9328	1080.46	0.31074	31.6105	1.37899	3.03361		23.9328	1080.46	0.31074	31.6105	1.37899	3.03361		23.9328	1080.46	0.31074	31.6105	1.37899	3.03361		0.116	50.8738	0.00404	7.43559	-0.93554	1.70649
19.4646	1279.98	0.54637	38.153	1.28925	3.1072		19.4646	1279.98	0.54637	38.153	1.28925	3.1072		19.4646	1279.98	0.54637	38.153	1.28925	3.1072		19.4646	1279.98	0.54637	38.153	1.28925	3.1072		19.4646	1279.98	0.54637	38.153	1.28925	3.1072		0.14623	48.0177	0.00406	7.44653	-0.83495	1.6814
16.9979	1038.49	0.33267	32.3375	1.23039	3.0164		16.9979	1038.49	0.33267	32.3375	1.23039	3.0164		16.9979	1038.49	0.33267	32.3375	1.23039	3.0164		16.9979	1038.49	0.33267	32.3375	1.23039	3.0164		16.9979	1038.49	0.33267	32.3375	1.23039	3.0164		0.18029	45.9163	0.00407	7.45235	-0.74403	1.66197
33.2415	878.844	0.33225	32.3238	1.52168	2.94391		33.2415	878.844	0.33225	32.3238	1.52168	2.94391		33.2415	878.844	0.33225	32.3238	1.52168	2.94391		33.2415	878.844	0.33225	32.3238	1.52168	2.94391		33.2415	878.844	0.33225	32.3238	1.52168	2.94391		0.20533	49.6236	0.00409	7.46127	-0.68754	1.69569
49.4358	870.097	0.4088	34.6368	1.69404	2.93957		49.4358	870.097	0.4088	34.6368	1.69404	2.93957		49.4358	870.097	0.4088	34.6368	1.69404	2.93957		49.4358	870.097	0.4088	34.6368	1.69404	2.93957		49.4358	870.097	0.4088	34.6368	1.69404	2.93957		0.128	46.4409	0.00409	7.4615	-0.89279	1.6669
33.7562	1571.66	0.52288	37.5983	1.52835	3.19636		33.7562	1571.66	0.52288	37.5983	1.52835	3.19636		33.7562	1571.66	0.52288	37.5983	1.52835	3.19636		33.7562	1571.66	0.52288	37.5983	1.52835	3.19636		33.7562	1571.66	0.52288	37.5983	1.52835	3.19636		0.22899	41.753	0.00409	7.46322	-0.64019	1.62069
30.8042	1828.31	0.36873	33.466	1.48861	3.26205		30.8042	1828.31	0.36873	33.466	1.48861	3.26205		30.8042	1828.31	0.36873	33.466	1.48861	3.26205		30.8042	1828.31	0.36873	33.466	1.48861	3.26205		30.8042	1828.31	0.36873	33.466	1.48861	3.26205		0.124	52.9567	0.00409	7.46526	-0.90658	1.72392
33.6469	1193.59	0.3624	33.2735	1.52695	3.07685		33.6469	1193.59	0.3624	33.2735	1.52695	3.07685		33.6469	1193.59	0.3624	33.2735	1.52695	3.07685		33.6469	1193.59	0.3624	33.2735	1.52695	3.07685		33.6469	1193.59	0.3624	33.2735	1.52695	3.07685		0.27194	40.174	0.00411	7.47297	-0.56553	1.60395
28.7241	838.931	0.43801	35.4428	1.45825	2.92373		28.7241	838.931	0.43801	35.4428	1.45825	2.92373		28.7241	838.931	0.43801	35.4428	1.45825	2.92373		28.7241	838.931	0.43801	35.4428	1.45825	2.92373		28.7241	838.931	0.43801	35.4428	1.45825	2.92373		0.128	53.9588	0.00413	7.48958	-0.89279	1.73206
41.1648	942.641	0.34232	32.6473	1.61453	2.97435		41.1648	942.641	0.34232	32.6473	1.61453	2.97435		41.1648	942.641	0.34232	32.6473	1.61453	2.97435		41.1648	942.641	0.34232	32.6473	1.61453	2.97435		41.1648	942.641	0.34232	32.6473	1.61453	2.97435		0.23043	41.5249	0.00414	7.49494	-0.63745	1.61831
40.2454	2456.22	0.63734	40.1629	1.60472	3.39027		40.2454	2456.22	0.63734	40.1629	1.60472	3.39027		40.2454	2456.22	0.63734	40.1629	1.60472	3.39027		40.2454	2456.22	0.63734	40.1629	1.60472	3.39027		40.2454	2456.22	0.63734	40.1629	1.60472	3.39027		5.272	53.8831	0.00414	7.49504	0.72198	1.73145
41.6199	1336.1	0.36284	33.2868	1.6193	3.12584		41.6199	1336.1	0.36284	33.2868	1.6193	3.12584		41.6199	1336.1	0.36284	33.2868	1.6193	3.12584		41.6199	1336.1	0.36284	33.2868	1.6193	3.12584		41.6199	1336.1	0.36284	33.2868	1.6193	3.12584		0.16257	50.9055	0.00415	7.49776	-0.78897	1.70676
33.9616	693.496	0.40234	34.4533	1.53099	2.84104		33.9616	693.496	0.40234	34.4533	1.53099	2.84104		33.9616	693.496	0.40234	34.4533	1.53099	2.84104		33.9616	693.496	0.40234	34.4533	1.53099	2.84104		33.9616	693.496	0.40234	34.4533	1.53099	2.84104		0.132	56.3514	0.00415	7.4987	-0.87943	1.75091
							80.0298	718.708	0.54658	38.1581	1.90325	2.85655		80.0298	718.708	0.54658	38.1581	1.90325	2.85655		80.0298	718.708	0.54658	38.1581	1.90325	2.85655		80.0298	718.708	0.54658	38.1581	1.90325	2.85655		0.21416	46.7017	0.00415	7.49986	-0.66927	1.66933
							91.1903	1381.96	0.9906	46.5229	1.95995	3.1405		91.1903	1381.96	0.9906	46.5229	1.95995	3.1405		91.1903	1381.96	0.9906	46.5229	1.95995	3.1405		91.1903	1381.96	0.9906	46.5229	1.95995	3.1405		0.1526	50.2383	0.00416	7.50534	-0.81645	1.70104
							21.1107	667.578	0.23408	28.7623	1.3245	2.8245		21.1107	667.578	0.23408	28.7623	1.3245	2.8245		21.1107	667.578	0.23408	28.7623	1.3245	2.8245		21.1107	667.578	0.23408	28.7623	1.3245	2.8245		0.16537	42.4477	0.00417	7.51097	-0.78154	1.62785
							25.6563	1060.55	0.3362	32.4514	1.40919	3.02553		25.6563	1060.55	0.3362	32.4514	1.40919	3.02553		25.6563	1060.55	0.3362	32.4514	1.40919	3.02553		25.6563	1060.55	0.3362	32.4514	1.40919	3.02553		0.13578	49.886	0.00417	7.51129	-0.86715	1.69798
							45.9128	3450.46	0.91643	45.3315	1.66193	3.53788		45.9128	3450.46	0.91643	45.3315	1.66193	3.53788		45.9128	3450.46	0.91643	45.3315	1.66193	3.53788		45.9128	3450.46	0.91643	45.3315	1.66193	3.53788		0.14334	56.7391	0.0042	7.53017	-0.84363	1.75388
							19.4536	989.377	0.31798	31.8541	1.289	2.99536		19.4536	989.377	0.31798	31.8541	1.289	2.99536		19.4536	989.377	0.31798	31.8541	1.289	2.99536		19.4536	989.377	0.31798	31.8541	1.289	2.99536		0.22524	41.2389	0.0042	7.53053	-0.64735	1.61531
							8.66913	405.872	0.12318	23.2207	0.93798	2.60839		8.66913	405.872	0.12318	23.2207	0.93798	2.60839		8.66913	405.872	0.12318	23.2207	0.93798	2.60839		8.66913	405.872	0.12318	23.2207	0.93798	2.60839		0.12	61.0058	0.00422	7.53882	-0.92082	1.78537
							33.7143	386.108	0.23413	28.7641	1.52781	2.58671		33.7143	386.108	0.23413	28.7641	1.52781	2.58671		33.7143	386.108	0.23413	28.7641	1.52781	2.58671		33.7143	386.108	0.23413	28.7641	1.52781	2.58671		0.21208	47.8503	0.00422	7.54374	-0.6735	1.67988
							5.47539	229.31	0.05307	17.5385	0.73842	2.36042		5.47539	229.31	0.05307	17.5385	0.73842	2.36042		5.47539	229.31	0.05307	17.5385	0.73842	2.36042		5.47539	229.31	0.05307	17.5385	0.73842	2.36042		0.16768	50.8342	0.00423	7.54656	-0.77552	1.70616
							24.7605	1957.76	0.54328	38.0811	1.39376	3.29176		24.7605	1957.76	0.54328	38.0811	1.39376	3.29176		24.7605	1957.76	0.54328	38.0811	1.39376	3.29176		24.7605	1957.76	0.54328	38.0811	1.39376	3.29176		0.22258	41.6915	0.00423	7.54684	-0.65252	1.62005
							60.828	3049.63	1.03445	47.1994	1.7841	3.48425		60.828	3049.63	1.03445	47.1994	1.7841	3.48425		60.828	3049.63	1.03445	47.1994	1.7841	3.48425		60.828	3049.63	1.03445	47.1994	1.7841	3.48425		0.128	66.1255	0.00424	7.55294	-0.89279	1.82037
							52.439	1130.58	0.75495	42.4952	1.71965	3.0533		52.439	1130.58	0.75495	42.4952	1.71965	3.0533		52.439	1130.58	0.75495	42.4952	1.71965	3.0533		52.439	1130.58	0.75495	42.4952	1.71965	3.0533		0.25305	43.881	0.00425	7.55879	-0.59679	1.64228
							68.1696	6711.16	2.27804	61.4075	1.83359	3.8268		68.1696	6711.16	2.27804	61.4075	1.83359	3.8268		68.1696	6711.16	2.27804	61.4075	1.83359	3.8268		68.1696	6711.16	2.27804	61.4075	1.83359	3.8268		0.17314	50.3771	0.00425	7.55937	-0.7616	1.70223
							48.6507	2482.04	1.17794	49.2881	1.68709	3.39481		48.6507	2482.04	1.17794	49.2881	1.68709	3.39481		48.6507	2482.04	1.17794	49.2881	1.68709	3.39481		48.6507	2482.04	1.17794	49.2881	1.68709	3.39481		0.19848	48.3558	0.00426	7.56641	-0.70229	1.68445
							91.3473	3434.84	2.20413	60.736	1.9607	3.53591		91.3473	3434.84	2.20413	60.736	1.9607	3.53591		91.3473	3434.84	2.20413	60.736	1.9607	3.53591		91.3473	3434.84	2.20413	60.736	1.9607	3.53591		0.18592	46.9736	0.00427	7.57236	-0.73068	1.67185
							68.4977	2589.89	1.74449	56.1811	1.83568	3.41328		68.4977	2589.89	1.74449	56.1811	1.83568	3.41328		68.4977	2589.89	1.74449	56.1811	1.83568	3.41328		68.4977	2589.89	1.74449	56.1811	1.83568	3.41328		0.13906	48.5272	0.00428	7.57467	-0.85681	1.68599
							22.6584	2033.73	0.47067	36.3029	1.35523	3.30829		22.6584	2033.73	0.47067	36.3029	1.35523	3.30829		22.6584	2033.73	0.47067	36.3029	1.35523	3.30829		22.6584	2033.73	0.47067	36.3029	1.35523	3.30829		0.1967	41.826	0.00428	7.57918	-0.7062	1.62145
							7.22937	153.886	0.04345	16.4066	0.8591	2.1872		7.22937	153.886	0.04345	16.4066	0.8591	2.1872		7.22937	153.886	0.04345	16.4066	0.8591	2.1872		7.22937	153.886	0.04345	16.4066	0.8591	2.1872		0.1531	56.304	0.00429	7.58214	-0.81502	1.75054
							16.2005	451.161	0.33707	32.4794	1.20953	2.65433		16.2005	451.161	0.33707	32.4794	1.20953	2.65433		16.2005	451.161	0.33707	32.4794	1.20953	2.65433		16.2005	451.161	0.33707	32.4794	1.20953	2.65433		0.19804	43.0093	0.00429	7.58409	-0.70326	1.63356
							36.4014	444.072	0.51503	37.4091	1.56112	2.64745		36.4014	444.072	0.51503	37.4091	1.56112	2.64745		36.4014	444.072	0.51503	37.4091	1.56112	2.64745		36.4014	444.072	0.51503	37.4091	1.56112	2.64745		0.14446	52.8393	0.0043	7.59037	-0.84025	1.72296
							22.8353	376.644	0.23047	28.6134	1.35861	2.57593		22.8353	376.644	0.23047	28.6134	1.35861	2.57593		22.8353	376.644	0.23047	28.6134	1.35861	2.57593		22.8353	376.644	0.23047	28.6134	1.35861	2.57593		0.16558	46.8513	0.00431	7.59262	-0.78099	1.67072
							34.0668	529.696	0.39084	34.122	1.53233	2.72403		34.0668	529.696	0.39084	34.122	1.53233	2.72403		34.0668	529.696	0.39084	34.122	1.53233	2.72403		34.0668	529.696	0.39084	34.122	1.53233	2.72403		0.17964	49.8085	0.00431	7.59284	-0.7456	1.6973
							17.8188	766.777	0.3828	33.8863	1.25088	2.88467		17.8188	766.777	0.3828	33.8863	1.25088	2.88467		17.8188	766.777	0.3828	33.8863	1.25088	2.88467		17.8188	766.777	0.3828	33.8863	1.25088	2.88467		0.16283	53.6539	0.00431	7.59454	-0.78827	1.7296
							46.2645	2701.14	1.42951	52.5731	1.66525	3.43155		46.2645	2701.14	1.42951	52.5731	1.66525	3.43155		46.2645	2701.14	1.42951	52.5731	1.66525	3.43155		46.2645	2701.14	1.42951	52.5731	1.66525	3.43155		0.13713	53.2535	0.00432	7.59877	-0.86287	1.72635
							63.8165	3390.62	1.66389	55.3022	1.80493	3.53028		63.8165	3390.62	1.66389	55.3022	1.80493	3.53028		63.8165	3390.62	1.66389	55.3022	1.80493	3.53028		63.8165	3390.62	1.66389	55.3022	1.80493	3.53028		0.16703	48.1128	0.00432	7.60032	-0.77722	1.68226
							13.7511	943.851	0.25366	29.5427	1.13834	2.9749		13.7511	943.851	0.25366	29.5427	1.13834	2.9749		13.7511	943.851	0.25366	29.5427	1.13834	2.9749		13.7511	943.851	0.25366	29.5427	1.13834	2.9749		0.12	61.2224	0.00432	7.60304	-0.92082	1.78691
							4.94556	353.707	0.06999	19.233	0.69422	2.54864		4.94556	353.707	0.06999	19.233	0.69422	2.54864		4.94556	353.707	0.06999	19.233	0.69422	2.54864		4.94556	353.707	0.06999	19.233	0.69422	2.54864		0.14085	50.7492	0.00432	7.60348	-0.85124	1.70543
							67.1826	1838.74	1.16191	49.0635	1.82726	3.26452		67.1826	1838.74	1.16191	49.0635	1.82726	3.26452		67.1826	1838.74	1.16191	49.0635	1.82726	3.26452		67.1826	1838.74	1.16191	49.0635	1.82726	3.26452		0.17194	51.5753	0.00433	7.60453	-0.76463	1.71244
							49.9426	972.537	0.66577	40.7514	1.69847	2.98791		49.9426	972.537	0.66577	40.7514	1.69847	2.98791		49.9426	972.537	0.66577	40.7514	1.69847	2.98791		49.9426	972.537	0.66577	40.7514	1.69847	2.98791		0.132	52.9613	0.00433	7.60767	-0.87943	1.72396
							3.54376	197.39	0.04241	16.275	0.54946	2.29532		3.54376	197.39	0.04241	16.275	0.54946	2.29532		3.54376	197.39	0.04241	16.275	0.54946	2.29532		3.54376	197.39	0.04241	16.275	0.54946	2.29532		0.17774	51.3075	0.00434	7.6107	-0.75022	1.71018
							4.54807	440.344	0.12437	23.2957	0.65783	2.64379		4.54807	440.344	0.12437	23.2957	0.65783	2.64379		4.54807	440.344	0.12437	23.2957	0.65783	2.64379		4.54807	440.344	0.12437	23.2957	0.65783	2.64379		0.136	45.3313	0.00434	7.61444	-0.86646	1.6564
							58.6558	2681.28	1.2596	50.4017	1.76831	3.42834		58.6558	2681.28	1.2596	50.4017	1.76831	3.42834		58.6558	2681.28	1.2596	50.4017	1.76831	3.42834		58.6558	2681.28	1.2596	50.4017	1.76831	3.42834		0.16083	46.2729	0.00435	7.61782	-0.79364	1.66533
							23.0975	944.2	0.3946	34.2309	1.36356	2.97506		23.0975	944.2	0.3946	34.2309	1.36356	2.97506		23.0975	944.2	0.3946	34.2309	1.36356	2.97506		23.0975	944.2	0.3946	34.2309	1.36356	2.97506		0.19336	40.8126	0.00435	7.62089	-0.71363	1.61079
							70.5649	2474.71	1.52964	53.773	1.84859	3.39352		70.5649	2474.71	1.52964	53.773	1.84859	3.39352		70.5649	2474.71	1.52964	53.773	1.84859	3.39352		70.5649	2474.71	1.52964	53.773	1.84859	3.39352		0.12628	51.6503	0.00436	7.62527	-0.89866	1.71307
							140.13	333.245	1.27035	50.5446	2.14653	2.52276		140.13	333.245	1.27035	50.5446	2.14653	2.52276		140.13	333.245	1.27035	50.5446	2.14653	2.52276		140.13	333.245	1.27035	50.5446	2.14653	2.52276		0.16412	49.9253	0.00437	7.62842	-0.78485	1.69832
							10.3497	688.409	0.13883	24.1654	1.01493	2.83785		10.3497	688.409	0.13883	24.1654	1.01493	2.83785		10.3497	688.409	0.13883	24.1654	1.01493	2.83785		10.3497	688.409	0.13883	24.1654	1.01493	2.83785		0.18097	48.9716	0.00437	7.62986	-0.74239	1.68994
							39.1572	3080.19	0.97697	46.3085	1.59281	3.48858		39.1572	3080.19	0.97697	46.3085	1.59281	3.48858		39.1572	3080.19	0.97697	46.3085	1.59281	3.48858		39.1572	3080.19	0.97697	46.3085	1.59281	3.48858		0.16621	49.4729	0.00437	7.63002	-0.77933	1.69437
							41.1717	908.176	0.52839	37.7299	1.6146	2.95817		41.1717	908.176	0.52839	37.7299	1.6146	2.95817		41.1717	908.176	0.52839	37.7299	1.6146	2.95817		41.1717	908.176	0.52839	37.7299	1.6146	2.95817		0.26839	42.0993	0.00438	7.63554	-0.57124	1.62427
							12.2445	244.69	0.12368	23.2526	1.08794	2.38862		12.2445	244.69	0.12368	23.2526	1.08794	2.38862		12.2445	244.69	0.12368	23.2526	1.08794	2.38862		12.2445	244.69	0.12368	23.2526	1.08794	2.38862		0.128	69.7905	0.00438	7.63563	-0.89279	1.8438
							41.7624	2207.35	0.86587	44.4821	1.62079	3.34387		41.7624	2207.35	0.86587	44.4821	1.62079	3.34387		41.7624	2207.35	0.86587	44.4821	1.62079	3.34387		41.7624	2207.35	0.86587	44.4821	1.62079	3.34387		0.124	60.2809	0.00438	7.63858	-0.90658	1.78018
							99.2815	1388.73	1.48188	53.2073	1.99687	3.14262		99.2815	1388.73	1.48188	53.2073	1.99687	3.14262		99.2815	1388.73	1.48188	53.2073	1.99687	3.14262		99.2815	1388.73	1.48188	53.2073	1.99687	3.14262		0.12	58.6608	0.00439	7.63921	-0.92082	1.76835
							28.2142	568.839	0.27785	30.4535	1.45047	2.75499		28.2142	568.839	0.27785	30.4535	1.45047	2.75499		28.2142	568.839	0.27785	30.4535	1.45047	2.75499		28.2142	568.839	0.27785	30.4535	1.45047	2.75499		0.1576	45.599	0.00439	7.64059	-0.80244	1.65896
							63.393	1576.1	1.33878	51.4364	1.80204	3.19758		63.393	1576.1	1.33878	51.4364	1.80204	3.19758		63.393	1576.1	1.33878	51.4364	1.80204	3.19758		63.393	1576.1	1.33878	51.4364	1.80204	3.19758		0.27546	41.6706	0.00441	7.65225	-0.55994	1.61983
							13.2977	239.784	0.10175	21.7876	1.12378	2.37982		13.2977	239.784	0.10175	21.7876	1.12378	2.37982		13.2977	239.784	0.10175	21.7876	1.12378	2.37982		13.2977	239.784	0.10175	21.7876	1.12378	2.37982		0.1765	50.7502	0.00441	7.65309	-0.75326	1.70544
							20.4074	1943.65	0.55338	38.3154	1.30979	3.28862		20.4074	1943.65	0.55338	38.3154	1.30979	3.28862		20.4074	1943.65	0.55338	38.3154	1.30979	3.28862		20.4074	1943.65	0.55338	38.3154	1.30979	3.28862		0.19416	52.1348	0.00442	7.65627	-0.71184	1.71713
							45.3726	6352.73	2.80009	65.7796	1.65679	3.80296		45.3726	6352.73	2.80009	65.7796	1.65679	3.80296		45.3726	6352.73	2.80009	65.7796	1.65679	3.80296		45.3726	6352.73	2.80009	65.7796	1.65679	3.80296		0.13199	55.8597	0.00442	7.66154	-0.87944	1.7471
							33.5876	589.658	0.41051	34.6851	1.52618	2.7706		33.5876	589.658	0.41051	34.6851	1.52618	2.7706		33.5876	589.658	0.41051	34.6851	1.52618	2.7706		33.5876	589.658	0.41051	34.6851	1.52618	2.7706		0.13315	49.9768	0.00444	7.66882	-0.87567	1.69877
							32.4025	548.538	0.28985	30.8857	1.51058	2.73921		32.4025	548.538	0.28985	30.8857	1.51058	2.73921		32.4025	548.538	0.28985	30.8857	1.51058	2.73921		32.4025	548.538	0.28985	30.8857	1.51058	2.73921		0.16419	44.0746	0.00444	7.66885	-0.78466	1.64419
							28.7997	794.101	0.63167	40.0433	1.45939	2.89988		28.7997	794.101	0.63167	40.0433	1.45939	2.89988		28.7997	794.101	0.63167	40.0433	1.45939	2.89988		28.7997	794.101	0.63167	40.0433	1.45939	2.89988		0.19848	45.6984	0.00444	7.67108	-0.70228	1.6599
							10.9099	784.541	0.251	29.4392	1.03782	2.89462		10.9099	784.541	0.251	29.4392	1.03782	2.89462		10.9099	784.541	0.251	29.4392	1.03782	2.89462		10.9099	784.541	0.251	29.4392	1.03782	2.89462		0.136	56.0645	0.00445	7.67527	-0.86646	1.74869
							29.0703	597.365	0.32332	32.0316	1.46345	2.77624		29.0703	597.365	0.32332	32.0316	1.46345	2.77624		29.0703	597.365	0.32332	32.0316	1.46345	2.77624		29.0703	597.365	0.32332	32.0316	1.46345	2.77624		0.20786	54.1795	0.00446	7.6798	-0.68224	1.73384
							58.721	2405.49	1.28229	50.7024	1.76879	3.3812		58.721	2405.49	1.28229	50.7024	1.76879	3.3812		58.721	2405.49	1.28229	50.7024	1.76879	3.3812		58.721	2405.49	1.28229	50.7024	1.76879	3.3812		0.17105	57.4094	0.00446	7.6818	-0.76687	1.75898
							43.3564	711.627	1.23426	50.0614	1.63705	2.85225		43.3564	711.627	1.23426	50.0614	1.63705	2.85225		43.3564	711.627	1.23426	50.0614	1.63705	2.85225		43.3564	711.627	1.23426	50.0614	1.63705	2.85225		0.116	55.3862	0.00446	7.68422	-0.93554	1.7434
							16.0864	747.609	0.2449	29.1985	1.20646	2.87367		16.0864	747.609	0.2449	29.1985	1.20646	2.87367		16.0864	747.609	0.2449	29.1985	1.20646	2.87367		16.0864	747.609	0.2449	29.1985	1.20646	2.87367		0.14	53.3855	0.00448	7.69117	-0.85387	1.72742
							1.53363	213.026	0.04365	16.4316	0.18572	2.32843		1.53363	213.026	0.04365	16.4316	0.18572	2.32843		1.53363	213.026	0.04365	16.4316	0.18572	2.32843		1.53363	213.026	0.04365	16.4316	0.18572	2.32843		0.15764	52.0887	0.00448	7.69497	-0.80233	1.71674
							108.741	2691.45	2.45585	62.9653	2.03639	3.42999		108.741	2691.45	2.45585	62.9653	2.03639	3.42999		108.741	2691.45	2.45585	62.9653	2.03639	3.42999		108.741	2691.45	2.45585	62.9653	2.03639	3.42999		0.164	46.8841	0.00448	7.69594	-0.78516	1.67103
							45.4695	616.143	0.46674	36.2013	1.65772	2.78968		45.4695	616.143	0.46674	36.2013	1.65772	2.78968		45.4695	616.143	0.46674	36.2013	1.65772	2.78968		45.4695	616.143	0.46674	36.2013	1.65772	2.78968		0.136	59.8696	0.00449	7.69795	-0.86646	1.77721
							90.4862	2871.3	2.6422	64.5193	1.95658	3.45808		90.4862	2871.3	2.6422	64.5193	1.95658	3.45808		90.4862	2871.3	2.6422	64.5193	1.95658	3.45808		90.4862	2871.3	2.6422	64.5193	1.95658	3.45808		0.14456	54.7298	0.0045	7.70298	-0.83995	1.73822
							59.1323	1038.93	1.34755	51.5484	1.77182	3.01659		59.1323	1038.93	1.34755	51.5484	1.77182	3.01659		59.1323	1038.93	1.34755	51.5484	1.77182	3.01659		59.1323	1038.93	1.34755	51.5484	1.77182	3.01659		0.2077	47.8631	0.00451	7.70788	-0.68255	1.68
							23.1541	888.451	0.30832	31.5282	1.36463	2.94863		23.1541	888.451	0.30832	31.5282	1.36463	2.94863		23.1541	888.451	0.30832	31.5282	1.36463	2.94863		23.1541	888.451	0.30832	31.5282	1.36463	2.94863		0.14092	59.915	0.00451	7.7097	-0.85102	1.77754
							1.58224	135.388	0.0228	13.2339	0.19927	2.13158		1.58224	135.388	0.0228	13.2339	0.19927	2.13158		1.58224	135.388	0.0228	13.2339	0.19927	2.13158		1.58224	135.388	0.0228	13.2339	0.19927	2.13158		0.15864	58.6796	0.00451	7.71134	-0.79959	1.76849
							0.89501	149.959	0.02188	13.0529	-0.04817	2.17597		0.89501	149.959	0.02188	13.0529	-0.04817	2.17597		0.89501	149.959	0.02188	13.0529	-0.04817	2.17597		0.89501	149.959	0.02188	13.0529	-0.04817	2.17597		0.20449	52.6028	0.00451	7.71179	-0.68933	1.72101
							20.2191	850.37	0.58595	39.0529	1.30576	2.92961		20.2191	850.37	0.58595	39.0529	1.30576	2.92961		20.2191	850.37	0.58595	39.0529	1.30576	2.92961		20.2191	850.37	0.58595	39.0529	1.30576	2.92961		0.1407	56.8165	0.00451	7.71202	-0.8517	1.75447
							4.87204	345.413	0.06666	18.9226	0.68771	2.53834		4.87204	345.413	0.06666	18.9226	0.68771	2.53834		4.87204	345.413	0.06666	18.9226	0.68771	2.53834		4.87204	345.413	0.06666	18.9226	0.68771	2.53834		0.15324	53.6014	0.00451	7.71236	-0.81463	1.72918
							90.6628	1111.23	1.45097	52.8349	1.95743	3.0458		90.6628	1111.23	1.45097	52.8349	1.95743	3.0458		90.6628	1111.23	1.45097	52.8349	1.95743	3.0458		90.6628	1111.23	1.45097	52.8349	1.95743	3.0458		0.14	64.5162	0.00452	7.7142	-0.85387	1.80967
							19.9279	1907.18	0.58269	38.9803	1.29946	3.28039		19.9279	1907.18	0.58269	38.9803	1.29946	3.28039		19.9279	1907.18	0.58269	38.9803	1.29946	3.28039		19.9279	1907.18	0.58269	38.9803	1.29946	3.28039		0.16725	45.8916	0.00453	7.72059	-0.77663	1.66173
							13.32	225.267	0.19778	27.1911	1.1245	2.3527		13.32	225.267	0.19778	27.1911	1.1245	2.3527		13.32	225.267	0.19778	27.1911	1.1245	2.3527		13.32	225.267	0.19778	27.1911	1.1245	2.3527		0.3333	47.1855	0.00453	7.72311	-0.47716	1.67381
							23.8307	425.11	0.19527	27.0759	1.37714	2.6285		23.8307	425.11	0.19527	27.0759	1.37714	2.6285		23.8307	425.11	0.19527	27.0759	1.37714	2.6285		23.8307	425.11	0.19527	27.0759	1.37714	2.6285		0.19292	51.6071	0.00454	7.72784	-0.71461	1.71271
							19.2315	504.515	0.53939	37.9898	1.28401	2.70287		19.2315	504.515	0.53939	37.9898	1.28401	2.70287		19.2315	504.515	0.53939	37.9898	1.28401	2.70287		19.2315	504.515	0.53939	37.9898	1.28401	2.70287		0.124	63.2115	0.00454	7.72915	-0.90658	1.8008
							90.5796	887.42	0.91235	45.2642	1.95703	2.94813		90.5796	887.42	0.91235	45.2642	1.95703	2.94813		90.5796	887.42	0.91235	45.2642	1.95703	2.94813		90.5796	887.42	0.91235	45.2642	1.95703	2.94813		0.27336	44.5105	0.00455	7.73223	-0.56327	1.64846
							97.6215	376.914	1.17561	49.2555	1.98955	2.57624		97.6215	376.914	1.17561	49.2555	1.98955	2.57624		97.6215	376.914	1.17561	49.2555	1.98955	2.57624		97.6215	376.914	1.17561	49.2555	1.98955	2.57624		0.144	50.3256	0.00456	7.73769	-0.84164	1.70179
							27.706	453.468	0.32631	32.13	1.44257	2.65655		27.706	453.468	0.32631	32.13	1.44257	2.65655		27.706	453.468	0.32631	32.13	1.44257	2.65655		27.706	453.468	0.32631	32.13	1.44257	2.65655		0.20191	48.0675	0.00456	7.73862	-0.69485	1.68185
							84.571	861.855	0.79902	43.3065	1.92722	2.93543		84.571	861.855	0.79902	43.3065	1.92722	2.93543		84.571	861.855	0.79902	43.3065	1.92722	2.93543		84.571	861.855	0.79902	43.3065	1.92722	2.93543		0.18774	49.7961	0.00457	7.74232	-0.72643	1.6972
							53.7687	2456.55	1.08219	47.9146	1.73053	3.39033		53.7687	2456.55	1.08219	47.9146	1.73053	3.39033		53.7687	2456.55	1.08219	47.9146	1.73053	3.39033		53.7687	2456.55	1.08219	47.9146	1.73053	3.39033		0.16801	61.4113	0.00457	7.7449	-0.77468	1.78825
							79.9281	696.671	0.62341	39.8681	1.9027	2.84303		79.9281	696.671	0.62341	39.8681	1.9027	2.84303		79.9281	696.671	0.62341	39.8681	1.9027	2.84303		79.9281	696.671	0.62341	39.8681	1.9027	2.84303		0.14	53.4738	0.00457	7.74492	-0.85387	1.72814
							93.5636	2287.93	2.28084	61.4326	1.97111	3.35944		93.5636	2287.93	2.28084	61.4326	1.97111	3.35944		93.5636	2287.93	2.28084	61.4326	1.97111	3.35944		93.5636	2287.93	2.28084	61.4326	1.97111	3.35944		0.14515	56.2208	0.00457	7.74527	-0.8382	1.7499
							45.2695	3188.64	1.20665	49.6852	1.65581	3.50361		45.2695	3188.64	1.20665	49.6852	1.65581	3.50361		45.2695	3188.64	1.20665	49.6852	1.65581	3.50361		45.2695	3188.64	1.20665	49.6852	1.65581	3.50361		0.19481	46.9533	0.00458	7.75099	-0.7104	1.67167
							63.835	868.057	0.89049	44.8997	1.80506	2.93855		63.835	868.057	0.89049	44.8997	1.80506	2.93855		63.835	868.057	0.89049	44.8997	1.80506	2.93855		63.835	868.057	0.89049	44.8997	1.80506	2.93855		0.16643	47.5541	0.00458	7.75156	-0.77878	1.67719
							25.2311	545.202	0.23926	28.9727	1.40194	2.73656		25.2311	545.202	0.23926	28.9727	1.40194	2.73656		25.2311	545.202	0.23926	28.9727	1.40194	2.73656		25.2311	545.202	0.23926	28.9727	1.40194	2.73656		0.30279	42.9279	0.00458	7.75199	-0.51886	1.63274
							41.9632	567.513	0.30258	31.3313	1.62287	2.75398		41.9632	567.513	0.30258	31.3313	1.62287	2.75398		41.9632	567.513	0.30258	31.3313	1.62287	2.75398		41.9632	567.513	0.30258	31.3313	1.62287	2.75398		0.24437	44.8586	0.00458	7.75285	-0.61195	1.65185
							50.8778	5188.06	2.73591	65.2732	1.70653	3.71501		50.8778	5188.06	2.73591	65.2732	1.70653	3.71501		50.8778	5188.06	2.73591	65.2732	1.70653	3.71501		50.8778	5188.06	2.73591	65.2732	1.70653	3.71501		0.17091	47.6762	0.00459	7.75517	-0.76724	1.6783
							63.3598	4347.41	2.57375	63.9572	1.80181	3.63823		63.3598	4347.41	2.57375	63.9572	1.80181	3.63823		63.3598	4347.41	2.57375	63.9572	1.80181	3.63823		63.3598	4347.41	2.57375	63.9572	1.80181	3.63823		0.19397	47.0755	0.00459	7.75651	-0.71226	1.6728
							71.0798	690.207	0.89333	44.9475	1.85175	2.83898		71.0798	690.207	0.89333	44.9475	1.85175	2.83898		71.0798	690.207	0.89333	44.9475	1.85175	2.83898		71.0798	690.207	0.89333	44.9475	1.85175	2.83898		0.22995	40.6381	0.0046	7.75909	-0.63837	1.60893
							131.828	1013.42	1.02357	47.0333	2.12001	3.00579		131.828	1013.42	1.02357	47.0333	2.12001	3.00579		131.828	1013.42	1.02357	47.0333	2.12001	3.00579		131.828	1013.42	1.02357	47.0333	2.12001	3.00579		0.14	43.8087	0.0046	7.76271	-0.85387	1.64156
							3.75057	138.907	0.03303	14.9741	0.5741	2.14272		3.75057	138.907	0.03303	14.9741	0.5741	2.14272		3.75057	138.907	0.03303	14.9741	0.5741	2.14272		3.75057	138.907	0.03303	14.9741	0.5741	2.14272		0.21091	47.346	0.00461	7.76536	-0.6759	1.67528
							21.0881	1086.24	0.50501	37.1649	1.32404	3.03593		21.0881	1086.24	0.50501	37.1649	1.32404	3.03593		21.0881	1086.24	0.50501	37.1649	1.32404	3.03593		21.0881	1086.24	0.50501	37.1649	1.32404	3.03593		0.16909	59.6367	0.00462	7.77264	-0.77187	1.77551
							58.2458	2329.96	1.27957	50.6666	1.76526	3.36735		58.2458	2329.96	1.27957	50.6666	1.76526	3.36735		58.2458	2329.96	1.27957	50.6666	1.76526	3.36735		58.2458	2329.96	1.27957	50.6666	1.76526	3.36735		0.136	56.3383	0.00462	7.77398	-0.86646	1.7508
							45.3018	2443.66	1.46042	52.9493	1.65612	3.38804		45.3018	2443.66	1.46042	52.9493	1.65612	3.38804		45.3018	2443.66	1.46042	52.9493	1.65612	3.38804		45.3018	2443.66	1.46042	52.9493	1.65612	3.38804		0.22449	47.9246	0.00463	7.77597	-0.6488	1.68056
							54.9602	3756.7	1.29478	50.8666	1.74005	3.57481		54.9602	3756.7	1.29478	50.8666	1.74005	3.57481		54.9602	3756.7	1.29478	50.8666	1.74005	3.57481		54.9602	3756.7	1.29478	50.8666	1.74005	3.57481		0.25061	49.33	0.00463	7.77871	-0.60101	1.69311
							78.8916	4719.38	2.46488	63.0424	1.89703	3.67389		78.8916	4719.38	2.46488	63.0424	1.89703	3.67389		78.8916	4719.38	2.46488	63.0424	1.89703	3.67389		78.8916	4719.38	2.46488	63.0424	1.89703	3.67389		0.31671	48.0627	0.00464	7.78253	-0.49933	1.68181
							32.0268	1397.27	0.53192	37.8138	1.50551	3.14528		32.0268	1397.27	0.53192	37.8138	1.50551	3.14528		32.0268	1397.27	0.53192	37.8138	1.50551	3.14528		32.0268	1397.27	0.53192	37.8138	1.50551	3.14528		0.136	64.1078	0.00465	7.78974	-0.86646	1.80691
							24.5883	378.754	0.22706	28.4719	1.39073	2.57836		24.5883	378.754	0.22706	28.4719	1.39073	2.57836		24.5883	378.754	0.22706	28.4719	1.39073	2.57836		24.5883	378.754	0.22706	28.4719	1.39073	2.57836		0.19977	49.0402	0.00465	7.78977	-0.69946	1.69055
							45.505	1783.41	0.68194	41.0787	1.65806	3.25125		45.505	1783.41	0.68194	41.0787	1.65806	3.25125		45.505	1783.41	0.68194	41.0787	1.65806	3.25125		45.505	1783.41	0.68194	41.0787	1.65806	3.25125		0.221	48.4177	0.00466	7.79379	-0.6556	1.685
							47.8812	919.859	0.65551	40.541	1.68017	2.96372		47.8812	919.859	0.65551	40.541	1.68017	2.96372		47.8812	919.859	0.65551	40.541	1.68017	2.96372		47.8812	919.859	0.65551	40.541	1.68017	2.96372		0.18878	53.2886	0.00466	7.79436	-0.72404	1.72663
							116.586	1143.09	1.41149	52.3512	2.06665	3.05808		116.586	1143.09	1.41149	52.3512	2.06665	3.05808		116.586	1143.09	1.41149	52.3512	2.06665	3.05808		116.586	1143.09	1.41149	52.3512	2.06665	3.05808		0.22119	58.1808	0.00468	7.80434	-0.65523	1.76478
							18.9225	248.3	0.16997	25.8517	1.27698	2.39498		18.9225	248.3	0.16997	25.8517	1.27698	2.39498		18.9225	248.3	0.16997	25.8517	1.27698	2.39498		18.9225	248.3	0.16997	25.8517	1.27698	2.39498		0.25666	43.6828	0.00469	7.81138	-0.59064	1.64031
							98.1067	1504.66	1.69156	55.6071	1.9917	3.17744		98.1067	1504.66	1.69156	55.6071	1.9917	3.17744		98.1067	1504.66	1.69156	55.6071	1.9917	3.17744		98.1067	1504.66	1.69156	55.6071	1.9917	3.17744		0.136	55.7324	0.00469	7.81382	-0.86646	1.74611
							64.3934	2574.72	1.70735	55.7796	1.80884	3.41073		64.3934	2574.72	1.70735	55.7796	1.80884	3.41073		64.3934	2574.72	1.70735	55.7796	1.80884	3.41073		64.3934	2574.72	1.70735	55.7796	1.80884	3.41073		0.19012	49.5108	0.00469	7.81434	-0.72097	1.6947
							81.1529	2393.66	1.78423	56.6045	1.9093	3.37906		81.1529	2393.66	1.78423	56.6045	1.9093	3.37906		81.1529	2393.66	1.78423	56.6045	1.9093	3.37906		81.1529	2393.66	1.78423	56.6045	1.9093	3.37906		0.132	53.9033	0.0047	7.81626	-0.87943	1.73162
							47.247	211.453	0.96021	46.0423	1.67437	2.32521		47.247	211.453	0.96021	46.0423	1.67437	2.32521		47.247	211.453	0.96021	46.0423	1.67437	2.32521		47.247	211.453	0.96021	46.0423	1.67437	2.32521		0.18259	50.8458	0.0047	7.81646	-0.73852	1.70625
							28.9486	174.11	0.146	24.5745	1.46163	2.24082		28.9486	174.11	0.146	24.5745	1.46163	2.24082		28.9486	174.11	0.146	24.5745	1.46163	2.24082		28.9486	174.11	0.146	24.5745	1.46163	2.24082		0.144	54.2629	0.00471	7.82132	-0.84164	1.7345
							51.4689	1468.58	0.70947	41.6242	1.71155	3.1669		51.4689	1468.58	0.70947	41.6242	1.71155	3.1669		51.4689	1468.58	0.70947	41.6242	1.71155	3.1669		51.4689	1468.58	0.70947	41.6242	1.71155	3.1669		0.19145	47.1922	0.00471	7.8216	-0.71794	1.67387
							60.3065	584.962	0.62886	39.9838	1.78036	2.76713		60.3065	584.962	0.62886	39.9838	1.78036	2.76713		60.3065	584.962	0.62886	39.9838	1.78036	2.76713		60.3065	584.962	0.62886	39.9838	1.78036	2.76713		0.29361	50.7395	0.00471	7.82255	-0.53223	1.70535
							13.5727	864.494	0.23155	28.6584	1.13267	2.93676		13.5727	864.494	0.23155	28.6584	1.13267	2.93676		13.5727	864.494	0.23155	28.6584	1.13267	2.93676		13.5727	864.494	0.23155	28.6584	1.13267	2.93676		0.21782	47.8604	0.00471	7.82381	-0.6619	1.67998
							21.2632	468.752	0.16468	25.5807	1.32763	2.67094		21.2632	468.752	0.16468	25.5807	1.32763	2.67094		21.2632	468.752	0.16468	25.5807	1.32763	2.67094		21.2632	468.752	0.16468	25.5807	1.32763	2.67094		0.16527	51.8578	0.00471	7.82467	-0.78182	1.71481
							0.42627	167.405	0.01849	12.3412	-0.37032	2.22377		0.42627	167.405	0.01849	12.3412	-0.37032	2.22377		0.42627	167.405	0.01849	12.3412	-0.37032	2.22377		0.42627	167.405	0.01849	12.3412	-0.37032	2.22377		0.144	50.3365	0.00471	7.82535	-0.84164	1.70188
							2.77136	66.2601	0.02253	13.1813	0.44269	1.82125		2.77136	66.2601	0.02253	13.1813	0.44269	1.82125		2.77136	66.2601	0.02253	13.1813	0.44269	1.82125		2.77136	66.2601	0.02253	13.1813	0.44269	1.82125		0.17455	52.9157	0.00473	7.8347	-0.75809	1.72358
							2.94038	116.561	0.02293	13.2594	0.4684	2.06655		2.94038	116.561	0.02293	13.2594	0.4684	2.06655		2.94038	116.561	0.02293	13.2594	0.4684	2.06655		2.94038	116.561	0.02293	13.2594	0.4684	2.06655		0.15203	64.9813	0.00473	7.83503	-0.81808	1.81279
							2.25444	195.051	0.03381	15.0911	0.35304	2.29015		2.25444	195.051	0.03381	15.0911	0.35304	2.29015		2.25444	195.051	0.03381	15.0911	0.35304	2.29015		2.25444	195.051	0.03381	15.0911	0.35304	2.29015		0.14	56.4764	0.00474	7.8384	-0.85387	1.75187
							63.7414	2203.94	1.21202	49.7589	1.80442	3.3432		63.7414	2203.94	1.21202	49.7589	1.80442	3.3432		63.7414	2203.94	1.21202	49.7589	1.80442	3.3432		63.7414	2203.94	1.21202	49.7589	1.80442	3.3432		0.22218	49.8964	0.00474	7.83927	-0.6533	1.69807
							85.9374	2186.91	1.77614	56.5188	1.93418	3.33983		85.9374	2186.91	1.77614	56.5188	1.93418	3.33983		85.9374	2186.91	1.77614	56.5188	1.93418	3.33983		85.9374	2186.91	1.77614	56.5188	1.93418	3.33983		0.20314	45.8422	0.00474	7.84228	-0.6922	1.66127
							29.749	278.336	0.19122	26.8871	1.47347	2.44457		29.749	278.336	0.19122	26.8871	1.47347	2.44457		29.749	278.336	0.19122	26.8871	1.47347	2.44457		29.749	278.336	0.19122	26.8871	1.47347	2.44457		0.14093	58.2078	0.00475	7.84309	-0.85099	1.76498
							46.9458	1990.52	1.09216	48.0614	1.6716	3.29897		46.9458	1990.52	1.09216	48.0614	1.6716	3.29897		46.9458	1990.52	1.09216	48.0614	1.6716	3.29897		46.9458	1990.52	1.09216	48.0614	1.6716	3.29897		0.136	71.6132	0.00477	7.85448	-0.86646	1.85499
							20.2442	360.916	0.27977	30.5235	1.3063	2.55741		20.2442	360.916	0.27977	30.5235	1.3063	2.55741		20.2442	360.916	0.27977	30.5235	1.3063	2.55741		20.2442	360.916	0.27977	30.5235	1.3063	2.55741		0.132	55.2213	0.00477	7.85589	-0.87943	1.74211
							7.18917	381.93	0.08563	20.5701	0.85668	2.58198		7.18917	381.93	0.08563	20.5701	0.85668	2.58198		7.18917	381.93	0.08563	20.5701	0.85668	2.58198		7.18917	381.93	0.08563	20.5701	0.85668	2.58198		0.20171	51.309	0.00478	7.86288	-0.69526	1.71019
							51.7131	1002.44	0.87857	44.6985	1.7136	3.00106		51.7131	1002.44	0.87857	44.6985	1.7136	3.00106		51.7131	1002.44	0.87857	44.6985	1.7136	3.00106		51.7131	1002.44	0.87857	44.6985	1.7136	3.00106		0.1939	45.2886	0.00479	7.86581	-0.71243	1.65599
							2.60181	114.061	0.02998	14.4981	0.41528	2.05714		2.60181	114.061	0.02998	14.4981	0.41528	2.05714		2.60181	114.061	0.02998	14.4981	0.41528	2.05714		2.60181	114.061	0.02998	14.4981	0.41528	2.05714		0.132	54.9544	0.00479	7.86877	-0.87943	1.74
							16.0537	227.65	0.11339	22.5884	1.20558	2.35727		16.0537	227.65	0.11339	22.5884	1.20558	2.35727		16.0537	227.65	0.11339	22.5884	1.20558	2.35727		16.0537	227.65	0.11339	22.5884	1.20558	2.35727		0.22477	40.621	0.0048	7.87449	-0.64827	1.60875
							38.9597	2561.68	0.8519	44.2416	1.59062	3.40852		38.9597	2561.68	0.8519	44.2416	1.59062	3.40852		38.9597	2561.68	0.8519	44.2416	1.59062	3.40852		38.9597	2561.68	0.8519	44.2416	1.59062	3.40852		0.23128	45.9685	0.00481	7.87719	-0.63586	1.66246
							57.8699	1174.04	0.96922	46.1858	1.76245	3.06968		57.8699	1174.04	0.96922	46.1858	1.76245	3.06968		57.8699	1174.04	0.96922	46.1858	1.76245	3.06968		57.8699	1174.04	0.96922	46.1858	1.76245	3.06968		0.18836	42.8407	0.00481	7.87794	-0.72501	1.63186
							12.7408	193.64	0.10932	22.3153	1.1052	2.287		12.7408	193.64	0.10932	22.3153	1.1052	2.287		12.7408	193.64	0.10932	22.3153	1.1052	2.287		12.7408	193.64	0.10932	22.3153	1.1052	2.287		0.22387	60.4215	0.00482	7.88401	-0.65001	1.78119
							71.806	3163.32	1.05664	47.5346	1.85616	3.50014		71.806	3163.32	1.05664	47.5346	1.85616	3.50014		71.806	3163.32	1.05664	47.5346	1.85616	3.50014		71.806	3163.32	1.05664	47.5346	1.85616	3.50014		0.29449	52.8086	0.00482	7.88591	-0.53093	1.7227
							57.5322	2567.78	1.16176	49.0614	1.75991	3.40956		57.5322	2567.78	1.16176	49.0614	1.75991	3.40956		57.5322	2567.78	1.16176	49.0614	1.75991	3.40956		57.5322	2567.78	1.16176	49.0614	1.75991	3.40956		0.144	49.7456	0.00483	7.88724	-0.84164	1.69675
							7.3385	272.672	0.08971	20.8921	0.86561	2.43564		7.3385	272.672	0.08971	20.8921	0.86561	2.43564		7.3385	272.672	0.08971	20.8921	0.86561	2.43564		7.3385	272.672	0.08971	20.8921	0.86561	2.43564		0.2013	60.3945	0.00483	7.88764	-0.69617	1.781
							36.6605	1033.38	0.27681	30.4153	1.5642	3.01426		36.6605	1033.38	0.27681	30.4153	1.5642	3.01426		36.6605	1033.38	0.27681	30.4153	1.5642	3.01426		36.6605	1033.38	0.27681	30.4153	1.5642	3.01426		0.132	61.0168	0.00483	7.88772	-0.87943	1.78545
							50.687	585.542	0.4073	34.5944	1.7049	2.76756		50.687	585.542	0.4073	34.5944	1.7049	2.76756		50.687	585.542	0.4073	34.5944	1.7049	2.76756		50.687	585.542	0.4073	34.5944	1.7049	2.76756		0.24271	50.8128	0.00483	7.88921	-0.6149	1.70597
							43.2728	2893.48	1.39286	52.1199	1.63622	3.46142		43.2728	2893.48	1.39286	52.1199	1.63622	3.46142		43.2728	2893.48	1.39286	52.1199	1.63622	3.46142		43.2728	2893.48	1.39286	52.1199	1.63622	3.46142		0.152	46.6537	0.00483	7.88982	-0.81816	1.66889
							1.58927	237.811	0.0415	16.158	0.2012	2.37623		1.58927	237.811	0.0415	16.158	0.2012	2.37623		1.58927	237.811	0.0415	16.158	0.2012	2.37623		1.58927	237.811	0.0415	16.158	0.2012	2.37623		0.19197	45.9472	0.00484	7.89334	-0.71677	1.66226
							90.0409	1551.19	2.40645	62.5402	1.95444	3.19066		90.0409	1551.19	2.40645	62.5402	1.95444	3.19066		90.0409	1551.19	2.40645	62.5402	1.95444	3.19066		90.0409	1551.19	2.40645	62.5402	1.95444	3.19066		0.21043	46.5463	0.00485	7.89853	-0.6769	1.66789
							87.7728	1451.19	1.56796	54.2183	1.94336	3.16172		87.7728	1451.19	1.56796	54.2183	1.94336	3.16172		87.7728	1451.19	1.56796	54.2183	1.94336	3.16172		87.7728	1451.19	1.56796	54.2183	1.94336	3.16172		0.17315	49.6986	0.00486	7.90324	-0.76157	1.69634
							16.0998	374.445	0.17664	26.1856	1.20682	2.57339		16.0998	374.445	0.17664	26.1856	1.20682	2.57339		16.0998	374.445	0.17664	26.1856	1.20682	2.57339		16.0998	374.445	0.17664	26.1856	1.20682	2.57339		0.23689	58.009	0.00486	7.90369	-0.62546	1.7635
							32.3213	559.252	0.42308	35.0354	1.50949	2.74761		32.3213	559.252	0.42308	35.0354	1.50949	2.74761		32.3213	559.252	0.42308	35.0354	1.50949	2.74761		32.3213	559.252	0.42308	35.0354	1.50949	2.74761		0.17574	46.2491	0.00486	7.90413	-0.75512	1.6651
							64.0961	1202.28	0.97025	46.2021	1.80683	3.08001		64.0961	1202.28	0.97025	46.2021	1.80683	3.08001		64.0961	1202.28	0.97025	46.2021	1.80683	3.08001		64.0961	1202.28	0.97025	46.2021	1.80683	3.08001		0.24697	40.1581	0.00486	7.90577	-0.60736	1.60377
							26.8559	722.512	0.25687	29.6667	1.42904	2.85885		26.8559	722.512	0.25687	29.6667	1.42904	2.85885		26.8559	722.512	0.25687	29.6667	1.42904	2.85885		26.8559	722.512	0.25687	29.6667	1.42904	2.85885		0.23302	49.9357	0.00486	7.90615	-0.6326	1.69841
							13.13	623.217	0.1614	25.4097	1.11826	2.79464		13.13	623.217	0.1614	25.4097	1.11826	2.79464		13.13	623.217	0.1614	25.4097	1.11826	2.79464		13.13	623.217	0.1614	25.4097	1.11826	2.79464		0.15752	51.2145	0.00487	7.9108	-0.80267	1.70939
							48.6658	2140.18	0.91007	45.2263	1.68722	3.33045		48.6658	2140.18	0.91007	45.2263	1.68722	3.33045		48.6658	2140.18	0.91007	45.2263	1.68722	3.33045		48.6658	2140.18	0.91007	45.2263	1.68722	3.33045		0.206	48.0807	0.00487	7.91174	-0.68613	1.68197
							69.2674	895.319	0.95334	45.9321	1.84053	2.95198		69.2674	895.319	0.95334	45.9321	1.84053	2.95198		69.2674	895.319	0.95334	45.9321	1.84053	2.95198		69.2674	895.319	0.95334	45.9321	1.84053	2.95198		0.31031	45.8561	0.00488	7.91534	-0.50821	1.6614
							40.3154	901.38	0.31405	31.7225	1.60547	2.95491		40.3154	901.38	0.31405	31.7225	1.60547	2.95491		40.3154	901.38	0.31405	31.7225	1.60547	2.95491		40.3154	901.38	0.31405	31.7225	1.60547	2.95491		0.136	66.5522	0.00488	7.91869	-0.86646	1.82316
							0.9064	238.921	0.03397	15.1148	-0.04268	2.37825		0.9064	238.921	0.03397	15.1148	-0.04268	2.37825		0.9064	238.921	0.03397	15.1148	-0.04268	2.37825		0.9064	238.921	0.03397	15.1148	-0.04268	2.37825		0.21252	49.0083	0.00489	7.92116	-0.6726	1.69027
							55.152	754.804	0.49659	36.9573	1.74156	2.87783		55.152	754.804	0.49659	36.9573	1.74156	2.87783		55.152	754.804	0.49659	36.9573	1.74156	2.87783		55.152	754.804	0.49659	36.9573	1.74156	2.87783		0.128	64.6555	0.0049	7.92512	-0.89279	1.81061
							99.293	1282.82	1.2454	50.2115	1.99692	3.10816		99.293	1282.82	1.2454	50.2115	1.99692	3.10816		99.293	1282.82	1.2454	50.2115	1.99692	3.10816		99.293	1282.82	1.2454	50.2115	1.99692	3.10816		0.12	58.4142	0.0049	7.92859	-0.92082	1.76652
							34.4863	743.252	0.45077	35.7838	1.53765	2.87114		34.4863	743.252	0.45077	35.7838	1.53765	2.87114		34.4863	743.252	0.45077	35.7838	1.53765	2.87114		34.4863	743.252	0.45077	35.7838	1.53765	2.87114		0.17669	44.8188	0.00491	7.93257	-0.75279	1.65146
							45.3281	3224.12	0.94621	45.8173	1.65637	3.50841		45.3281	3224.12	0.94621	45.8173	1.65637	3.50841		45.3281	3224.12	0.94621	45.8173	1.65637	3.50841		45.3281	3224.12	0.94621	45.8173	1.65637	3.50841		0.2424	41.5827	0.00491	7.93336	-0.61547	1.61891
							31.1837	291.739	0.36696	33.4122	1.49393	2.46499		31.1837	291.739	0.36696	33.4122	1.49393	2.46499		31.1837	291.739	0.36696	33.4122	1.49393	2.46499		31.1837	291.739	0.36696	33.4122	1.49393	2.46499		0.2002	43.571	0.00491	7.93481	-0.69853	1.6392
							18.0883	671.041	0.29667	31.126	1.2574	2.82675		18.0883	671.041	0.29667	31.126	1.2574	2.82675		18.0883	671.041	0.29667	31.126	1.2574	2.82675		18.0883	671.041	0.29667	31.126	1.2574	2.82675		0.22507	43.0856	0.00492	7.93769	-0.64769	1.63433
							17.5682	831.304	0.25037	29.4146	1.24473	2.91976		17.5682	831.304	0.25037	29.4146	1.24473	2.91976		17.5682	831.304	0.25037	29.4146	1.24473	2.91976		17.5682	831.304	0.25037	29.4146	1.24473	2.91976		0.22234	41.1952	0.00493	7.94081	-0.65298	1.61485
							86.9141	6817.03	3.44791	70.5049	1.93909	3.8336		86.9141	6817.03	3.44791	70.5049	1.93909	3.8336		86.9141	6817.03	3.44791	70.5049	1.93909	3.8336		86.9141	6817.03	3.44791	70.5049	1.93909	3.8336		0.30015	48.5416	0.00493	7.94104	-0.52266	1.68611
							16.1896	345.552	0.14192	24.3435	1.20923	2.53851		16.1896	345.552	0.14192	24.3435	1.20923	2.53851		16.1896	345.552	0.14192	24.3435	1.20923	2.53851		16.1896	345.552	0.14192	24.3435	1.20923	2.53851		0.16145	47.3758	0.00493	7.94131	-0.79197	1.67556
							98.8292	1454.92	1.56572	54.1924	1.99489	3.16284		98.8292	1454.92	1.56572	54.1924	1.99489	3.16284		98.8292	1454.92	1.56572	54.1924	1.99489	3.16284		98.8292	1454.92	1.56572	54.1924	1.99489	3.16284		0.156	44.795	0.00493	7.94147	-0.80688	1.65123
							9.3788	309.397	0.06257	18.528	0.97215	2.49052		9.3788	309.397	0.06257	18.528	0.97215	2.49052		9.3788	309.397	0.06257	18.528	0.97215	2.49052		9.3788	309.397	0.06257	18.528	0.97215	2.49052		0.29106	48.1478	0.00493	7.94191	-0.53602	1.68258
							15.3465	677.004	0.25391	29.5525	1.18601	2.83059		15.3465	677.004	0.25391	29.5525	1.18601	2.83059		15.3465	677.004	0.25391	29.5525	1.18601	2.83059		15.3465	677.004	0.25391	29.5525	1.18601	2.83059		0.148	47.4155	0.00493	7.94457	-0.82974	1.67592
							13.0705	1118.33	0.23966	28.9891	1.11629	3.04857		13.0705	1118.33	0.23966	28.9891	1.11629	3.04857		13.0705	1118.33	0.23966	28.9891	1.11629	3.04857		13.0705	1118.33	0.23966	28.9891	1.11629	3.04857		0.22729	43.0812	0.00494	7.9509	-0.64342	1.63429
							76.503	569.629	0.78625	43.0746	1.88368	2.75559		76.503	569.629	0.78625	43.0746	1.88368	2.75559		76.503	569.629	0.78625	43.0746	1.88368	2.75559		76.503	569.629	0.78625	43.0746	1.88368	2.75559		0.148	60.758	0.00495	7.95333	-0.82974	1.7836
							43.2655	1848.35	1.22216	49.8972	1.63614	3.26678		43.2655	1848.35	1.22216	49.8972	1.63614	3.26678		43.2655	1848.35	1.22216	49.8972	1.63614	3.26678		43.2655	1848.35	1.22216	49.8972	1.63614	3.26678		0.19042	54.5263	0.00495	7.95514	-0.72029	1.73661
							53.7872	493.448	0.50515	37.1685	1.73068	2.69324		53.7872	493.448	0.50515	37.1685	1.73068	2.69324		53.7872	493.448	0.50515	37.1685	1.73068	2.69324		53.7872	493.448	0.50515	37.1685	1.73068	2.69324		0.18744	49.0707	0.00496	7.95639	-0.72713	1.69082
							17.373	997.284	0.25595	29.6314	1.23988	2.99882		17.373	997.284	0.25595	29.6314	1.23988	2.99882		17.373	997.284	0.25595	29.6314	1.23988	2.99882		17.373	997.284	0.25595	29.6314	1.23988	2.99882		0.16022	55.4797	0.00496	7.96048	-0.79528	1.74413
							17.3575	543.6	0.17576	26.1421	1.23949	2.73528		17.3575	543.6	0.17576	26.1421	1.23949	2.73528		17.3575	543.6	0.17576	26.1421	1.23949	2.73528		17.3575	543.6	0.17576	26.1421	1.23949	2.73528		0.16579	53.9335	0.00497	7.96436	-0.78043	1.73186
							48.0425	4506.74	1.23439	50.0632	1.68163	3.65386		48.0425	4506.74	1.23439	50.0632	1.68163	3.65386		48.0425	4506.74	1.23439	50.0632	1.68163	3.65386		48.0425	4506.74	1.23439	50.0632	1.68163	3.65386		0.237	51.3246	0.00498	7.96999	-0.62525	1.71033
							14.0832	796.42	0.27255	30.2587	1.1487	2.90114		14.0832	796.42	0.27255	30.2587	1.1487	2.90114		14.0832	796.42	0.27255	30.2587	1.1487	2.90114		14.0832	796.42	0.27255	30.2587	1.1487	2.90114		0.27686	59.9836	0.00498	7.97216	-0.55774	1.77803
							13.5205	330.89	0.1515	24.8793	1.13099	2.51968		13.5205	330.89	0.1515	24.8793	1.13099	2.51968		13.5205	330.89	0.1515	24.8793	1.13099	2.51968		13.5205	330.89	0.1515	24.8793	1.13099	2.51968		0.1633	63.0557	0.00499	7.97264	-0.787	1.79972
							56.791	4620.11	1.6457	55.0999	1.75428	3.66465		56.791	4620.11	1.6457	55.0999	1.75428	3.66465		56.791	4620.11	1.6457	55.0999	1.75428	3.66465		56.791	4620.11	1.6457	55.0999	1.75428	3.66465		0.132	66.1403	0.00499	7.97439	-0.87943	1.82047
							51.3378	3234.11	0.87288	44.6018	1.71044	3.50976		51.3378	3234.11	0.87288	44.6018	1.71044	3.50976		51.3378	3234.11	0.87288	44.6018	1.71044	3.50976		51.3378	3234.11	0.87288	44.6018	1.71044	3.50976		0.14027	60.5448	0.00499	7.9749	-0.85305	1.78208
							71.2173	583.38	1.01062	46.8343	1.85259	2.76595		71.2173	583.38	1.01062	46.8343	1.85259	2.76595		71.2173	583.38	1.01062	46.8343	1.85259	2.76595		71.2173	583.38	1.01062	46.8343	1.85259	2.76595		0.14588	66.4141	0.00499	7.97699	-0.836	1.82226
							28.8954	2728.66	0.87841	44.6957	1.46083	3.43595		28.8954	2728.66	0.87841	44.6957	1.46083	3.43595		28.8954	2728.66	0.87841	44.6957	1.46083	3.43595		28.8954	2728.66	0.87841	44.6957	1.46083	3.43595		0.22232	59.739	0.00499	7.97772	-0.65302	1.77626
							75.1658	1769.44	1.14736	48.8578	1.87602	3.24784		75.1658	1769.44	1.14736	48.8578	1.87602	3.24784		75.1658	1769.44	1.14736	48.8578	1.87602	3.24784		75.1658	1769.44	1.14736	48.8578	1.87602	3.24784		0.25855	49.4671	0.005	7.97986	-0.58745	1.69432
							30.8715	358.36	0.16541	25.6184	1.48956	2.55432		30.8715	358.36	0.16541	25.6184	1.48956	2.55432		30.8715	358.36	0.16541	25.6184	1.48956	2.55432		30.8715	358.36	0.16541	25.6184	1.48956	2.55432		0.34854	41.9944	0.00502	7.98885	-0.45775	1.62319
							21.3941	530.049	0.27091	30.1976	1.3303	2.72432		21.3941	530.049	0.27091	30.1976	1.3303	2.72432		21.3941	530.049	0.27091	30.1976	1.3303	2.72432		21.3941	530.049	0.27091	30.1976	1.3303	2.72432		0.21478	55.7698	0.00502	7.98967	-0.66801	1.7464
							21.2973	2038.06	0.60645	39.5031	1.32832	3.30922		21.2973	2038.06	0.60645	39.5031	1.32832	3.30922		21.2973	2038.06	0.60645	39.5031	1.32832	3.30922		21.2973	2038.06	0.60645	39.5031	1.32832	3.30922		0.17052	63.5374	0.00502	7.98997	-0.76822	1.80303
							8.16266	963.798	0.19757	27.1814	0.91183	2.98399		8.16266	963.798	0.19757	27.1814	0.91183	2.98399		8.16266	963.798	0.19757	27.1814	0.91183	2.98399		8.16266	963.798	0.19757	27.1814	0.91183	2.98399		0.19214	57.8195	0.00503	7.99574	-0.71638	1.76207
							9.46428	181.951	0.11868	22.9349	0.97609	2.25995		9.46428	181.951	0.11868	22.9349	0.97609	2.25995		9.46428	181.951	0.11868	22.9349	0.97609	2.25995		9.46428	181.951	0.11868	22.9349	0.97609	2.25995		0.20707	54.4996	0.00503	7.99592	-0.68388	1.73639
							75.8603	1858.7	1.23229	50.0347	1.88001	3.26921		75.8603	1858.7	1.23229	50.0347	1.88001	3.26921		75.8603	1858.7	1.23229	50.0347	1.88001	3.26921		75.8603	1858.7	1.23229	50.0347	1.88001	3.26921		0.23897	48.9646	0.00504	8.00001	-0.62165	1.68988
							38.8553	1684.4	0.69561	41.3513	1.58945	3.22644		38.8553	1684.4	0.69561	41.3513	1.58945	3.22644		38.8553	1684.4	0.69561	41.3513	1.58945	3.22644		38.8553	1684.4	0.69561	41.3513	1.58945	3.22644		0.156	53.1556	0.00504	8.0006	-0.80688	1.72555
							21.7353	1245.73	0.46625	36.1888	1.33717	3.09542		21.7353	1245.73	0.46625	36.1888	1.33717	3.09542		21.7353	1245.73	0.46625	36.1888	1.33717	3.09542		21.7353	1245.73	0.46625	36.1888	1.33717	3.09542		0.25071	46.6398	0.00504	8.0031	-0.60083	1.66876
							17.1712	1152.12	0.39295	34.1831	1.2348	3.0615		17.1712	1152.12	0.39295	34.1831	1.2348	3.0615		17.1712	1152.12	0.39295	34.1831	1.2348	3.0615		17.1712	1152.12	0.39295	34.1831	1.2348	3.0615		0.21735	47.8154	0.00505	8.00917	-0.66285	1.67957
							32.221	1991.94	0.9208	45.4035	1.50814	3.29928		32.221	1991.94	0.9208	45.4035	1.50814	3.29928		32.221	1991.94	0.9208	45.4035	1.50814	3.29928		32.221	1991.94	0.9208	45.4035	1.50814	3.29928		0.19434	52.1941	0.00505	8.00918	-0.71145	1.71762
							27.0287	388.919	0.23047	28.6137	1.43183	2.58986		27.0287	388.919	0.23047	28.6137	1.43183	2.58986		27.0287	388.919	0.23047	28.6137	1.43183	2.58986		27.0287	388.919	0.23047	28.6137	1.43183	2.58986		0.156	41.0214	0.00506	8.01322	-0.80688	1.61301
							62.3244	2806.36	0.99087	46.5271	1.79466	3.44814		62.3244	2806.36	0.99087	46.5271	1.79466	3.44814		62.3244	2806.36	0.99087	46.5271	1.79466	3.44814		62.3244	2806.36	0.99087	46.5271	1.79466	3.44814		0.18718	49.2163	0.00506	8.0147	-0.72774	1.69211
							6.67164	267.398	0.06435	18.7015	0.82423	2.42716		6.67164	267.398	0.06435	18.7015	0.82423	2.42716		6.67164	267.398	0.06435	18.7015	0.82423	2.42716		6.67164	267.398	0.06435	18.7015	0.82423	2.42716		0.144	59.7978	0.00507	8.01916	-0.84164	1.77669
							19.0248	1082.87	0.42068	34.9692	1.27932	3.03458		19.0248	1082.87	0.42068	34.9692	1.27932	3.03458		19.0248	1082.87	0.42068	34.9692	1.27932	3.03458		19.0248	1082.87	0.42068	34.9692	1.27932	3.03458		0.25119	43.1184	0.00508	8.02147	-0.59999	1.63466
							34.4246	3086	1.4118	52.355	1.53687	3.4894		34.4246	3086	1.4118	52.355	1.53687	3.4894		34.4246	3086	1.4118	52.355	1.53687	3.4894		34.4246	3086	1.4118	52.355	1.53687	3.4894		0.17663	60.4882	0.00508	8.02209	-0.75294	1.78167
							43.0376	5293.61	2.24321	61.0929	1.63385	3.72375		43.0376	5293.61	2.24321	61.0929	1.63385	3.72375		43.0376	5293.61	2.24321	61.0929	1.63385	3.72375		43.0376	5293.61	2.24321	61.0929	1.63385	3.72375		0.17985	50.1464	0.00508	8.0222	-0.74508	1.70024
							86.4451	3339.67	1.42467	52.5137	1.93674	3.5237		86.4451	3339.67	1.42467	52.5137	1.93674	3.5237		86.4451	3339.67	1.42467	52.5137	1.93674	3.5237		86.4451	3339.67	1.42467	52.5137	1.93674	3.5237		0.25995	53.9746	0.00509	8.02754	-0.5851	1.73219
							1.77464	179.282	0.0389	15.8125	0.24911	2.25354		1.77464	179.282	0.0389	15.8125	0.24911	2.25354		1.77464	179.282	0.0389	15.8125	0.24911	2.25354		1.77464	179.282	0.0389	15.8125	0.24911	2.25354		0.148	50.9978	0.00509	8.02762	-0.82974	1.70755
							15.7276	1105.95	0.35598	33.0757	1.19666	3.04374		15.7276	1105.95	0.35598	33.0757	1.19666	3.04374		15.7276	1105.95	0.35598	33.0757	1.19666	3.04374		15.7276	1105.95	0.35598	33.0757	1.19666	3.04374		0.24144	52.4025	0.00509	8.02828	-0.61719	1.71935
							6.29013	491.91	0.0993	21.6114	0.79866	2.69189		6.29013	491.91	0.0993	21.6114	0.79866	2.69189		6.29013	491.91	0.0993	21.6114	0.79866	2.69189		6.29013	491.91	0.0993	21.6114	0.79866	2.69189		0.17848	61.9493	0.00509	8.02867	-0.74841	1.79204
							93.6162	3116.61	2.17918	60.506	1.97135	3.49368		93.6162	3116.61	2.17918	60.506	1.97135	3.49368		93.6162	3116.61	2.17918	60.506	1.97135	3.49368		93.6162	3116.61	2.17918	60.506	1.97135	3.49368		0.1888	54.8859	0.00509	8.02932	-0.72399	1.73946
							20.6849	691.31	0.27312	30.2797	1.31565	2.83967		20.6849	691.31	0.27312	30.2797	1.31565	2.83967		20.6849	691.31	0.27312	30.2797	1.31565	2.83967		20.6849	691.31	0.27312	30.2797	1.31565	2.83967		0.15468	52.3536	0.00509	8.03014	-0.81056	1.71895
							34.7236	1956.92	0.87875	44.7015	1.54062	3.29157		34.7236	1956.92	0.87875	44.7015	1.54062	3.29157		34.7236	1956.92	0.87875	44.7015	1.54062	3.29157		34.7236	1956.92	0.87875	44.7015	1.54062	3.29157		0.16	49.946	0.0051	8.03084	-0.79588	1.6985
							0.57119	194.998	0.02199	13.0756	-0.24322	2.29003		0.57119	194.998	0.02199	13.0756	-0.24322	2.29003		0.57119	194.998	0.02199	13.0756	-0.24322	2.29003		0.57119	194.998	0.02199	13.0756	-0.24322	2.29003		0.22714	57.4785	0.0051	8.03332	-0.6437	1.75951
							25.6469	3166.48	0.94868	45.8571	1.40903	3.50058		25.6469	3166.48	0.94868	45.8571	1.40903	3.50058		25.6469	3166.48	0.94868	45.8571	1.40903	3.50058		25.6469	3166.48	0.94868	45.8571	1.40903	3.50058		0.136	66.3294	0.00511	8.03918	-0.86646	1.82171
							27.495	663.768	0.30114	31.2816	1.43925	2.82202		27.495	663.768	0.30114	31.2816	1.43925	2.82202		27.495	663.768	0.30114	31.2816	1.43925	2.82202		27.495	663.768	0.30114	31.2816	1.43925	2.82202		0.213	62.0161	0.00512	8.04212	-0.67162	1.7925
							2.04943	317.638	0.04768	16.9227	0.31163	2.50193		2.04943	317.638	0.04768	16.9227	0.31163	2.50193		2.04943	317.638	0.04768	16.9227	0.31163	2.50193		2.04943	317.638	0.04768	16.9227	0.31163	2.50193		0.132	65.8402	0.00513	8.04758	-0.87943	1.81849
							34.6662	3235.45	1.29935	50.9263	1.53991	3.50993		34.6662	3235.45	1.29935	50.9263	1.53991	3.50993		34.6662	3235.45	1.29935	50.9263	1.53991	3.50993		34.6662	3235.45	1.29935	50.9263	1.53991	3.50993		0.20175	54.6957	0.00513	8.04788	-0.69518	1.73795
							55.5245	4247.18	1.93687	58.1747	1.74448	3.6281		55.5245	4247.18	1.93687	58.1747	1.74448	3.6281		55.5245	4247.18	1.93687	58.1747	1.74448	3.6281		55.5245	4247.18	1.93687	58.1747	1.74448	3.6281		0.15087	67.7731	0.00513	8.04806	-0.82139	1.83106
							19.6103	502.24	0.26237	29.8773	1.29248	2.70091		19.6103	502.24	0.26237	29.8773	1.29248	2.70091		19.6103	502.24	0.26237	29.8773	1.29248	2.70091		19.6103	502.24	0.26237	29.8773	1.29248	2.70091		0.132	73.8907	0.00514	8.05199	-0.87943	1.86859
							39.0813	3072.23	0.85909	44.3656	1.59197	3.48745		39.0813	3072.23	0.85909	44.3656	1.59197	3.48745		39.0813	3072.23	0.85909	44.3656	1.59197	3.48745		39.0813	3072.23	0.85909	44.3656	1.59197	3.48745		0.156	55.5766	0.00514	8.05282	-0.80688	1.74489
							68.4376	5189.97	2.05309	59.3157	1.8353	3.71517		68.4376	5189.97	2.05309	59.3157	1.8353	3.71517		68.4376	5189.97	2.05309	59.3157	1.8353	3.71517		68.4376	5189.97	2.05309	59.3157	1.8353	3.71517		0.1783	61.81	0.00515	8.05935	-0.74884	1.79106
							13.0382	1484.03	0.28569	30.7375	1.11522	3.17144		13.0382	1484.03	0.28569	30.7375	1.11522	3.17144		13.0382	1484.03	0.28569	30.7375	1.11522	3.17144		13.0382	1484.03	0.28569	30.7375	1.11522	3.17144		0.22041	40.7438	0.00515	8.05981	-0.65677	1.61006
							55.9778	1293.44	0.7666	42.7128	1.74802	3.11175		55.9778	1293.44	0.7666	42.7128	1.74802	3.11175		55.9778	1293.44	0.7666	42.7128	1.74802	3.11175		55.9778	1293.44	0.7666	42.7128	1.74802	3.11175		0.1831	53.7066	0.00516	8.06479	-0.73731	1.73003
							40.5602	1574.92	0.97526	46.2815	1.6081	3.19726		40.5602	1574.92	0.97526	46.2815	1.6081	3.19726		40.5602	1574.92	0.97526	46.2815	1.6081	3.19726		40.5602	1574.92	0.97526	46.2815	1.6081	3.19726		0.20136	47.9433	0.00516	8.06536	-0.69602	1.68073
							21.3455	554.137	0.41127	34.7063	1.32931	2.74362		21.3455	554.137	0.41127	34.7063	1.32931	2.74362		21.3455	554.137	0.41127	34.7063	1.32931	2.74362		21.3455	554.137	0.41127	34.7063	1.32931	2.74362		0.18922	45.7441	0.00516	8.067	-0.72303	1.66034
							46.0034	860.077	0.76585	42.6987	1.66279	2.93454		46.0034	860.077	0.76585	42.6987	1.66279	2.93454		46.0034	860.077	0.76585	42.6987	1.66279	2.93454		46.0034	860.077	0.76585	42.6987	1.66279	2.93454		0.152	56.6634	0.00517	8.06795	-0.81816	1.7533
							85.7287	1076.48	1.0827	47.9222	1.93313	3.032		85.7287	1076.48	1.0827	47.9222	1.93313	3.032		85.7287	1076.48	1.0827	47.9222	1.93313	3.032		85.7287	1076.48	1.0827	47.9222	1.93313	3.032		0.24353	46.6005	0.00517	8.06803	-0.61345	1.66839
							45.9039	4820.96	1.28963	50.7991	1.66185	3.68313		45.9039	4820.96	1.28963	50.7991	1.66185	3.68313		45.9039	4820.96	1.28963	50.7991	1.66185	3.68313		45.9039	4820.96	1.28963	50.7991	1.66185	3.68313		0.14	66.6204	0.00517	8.06894	-0.85387	1.82361
							13.0399	524.976	0.24654	29.2637	1.11528	2.72014		13.0399	524.976	0.24654	29.2637	1.11528	2.72014		13.0399	524.976	0.24654	29.2637	1.11528	2.72014		13.0399	524.976	0.24654	29.2637	1.11528	2.72014		0.128	67.6314	0.00517	8.0711	-0.89279	1.83015
							41.9045	4779.6	1.93956	58.2016	1.62226	3.67939		41.9045	4779.6	1.93956	58.2016	1.62226	3.67939		41.9045	4779.6	1.93956	58.2016	1.62226	3.67939		41.9045	4779.6	1.93956	58.2016	1.62226	3.67939		0.28382	49.3364	0.00517	8.07215	-0.54696	1.69317
							36.6734	354.219	0.37094	33.5326	1.56435	2.54927		36.6734	354.219	0.37094	33.5326	1.56435	2.54927		36.6734	354.219	0.37094	33.5326	1.56435	2.54927		36.6734	354.219	0.37094	33.5326	1.56435	2.54927		0.128	66.4521	0.00518	8.07521	-0.89279	1.82251
							50.1822	3947.1	1.67103	55.3811	1.70055	3.59628		50.1822	3947.1	1.67103	55.3811	1.70055	3.59628		50.1822	3947.1	1.67103	55.3811	1.70055	3.59628		50.1822	3947.1	1.67103	55.3811	1.70055	3.59628		0.2643	49.1259	0.00519	8.07878	-0.57791	1.69131
							63.7091	4373.47	1.8586	57.3803	1.8042	3.64083		63.7091	4373.47	1.8586	57.3803	1.8042	3.64083		63.7091	4373.47	1.8586	57.3803	1.8042	3.64083		63.7091	4373.47	1.8586	57.3803	1.8042	3.64083		0.31286	42.773	0.00519	8.07898	-0.50465	1.63117
							0.46424	305.957	0.03774	15.6549	-0.33326	2.48566		0.46424	305.957	0.03774	15.6549	-0.33326	2.48566		0.46424	305.957	0.03774	15.6549	-0.33326	2.48566		0.46424	305.957	0.03774	15.6549	-0.33326	2.48566		0.168	44.6466	0.0052	8.08665	-0.77469	1.64979
							3.69392	322.501	0.06343	18.6122	0.56749	2.50853		3.69392	322.501	0.06343	18.6122	0.56749	2.50853		3.69392	322.501	0.06343	18.6122	0.56749	2.50853		3.69392	322.501	0.06343	18.6122	0.56749	2.50853		0.20225	56.6453	0.0052	8.08677	-0.69411	1.75316
							33.4108	413.324	0.29651	31.1205	1.52389	2.61629		33.4108	413.324	0.29651	31.1205	1.52389	2.61629		33.4108	413.324	0.29651	31.1205	1.52389	2.61629		33.4108	413.324	0.29651	31.1205	1.52389	2.61629		0.15237	50.6684	0.00521	8.08817	-0.81709	1.70474
							62.7961	745.001	0.80274	43.3736	1.79793	2.87216		62.7961	745.001	0.80274	43.3736	1.79793	2.87216		62.7961	745.001	0.80274	43.3736	1.79793	2.87216		62.7961	745.001	0.80274	43.3736	1.79793	2.87216		0.20479	63.5967	0.00521	8.08984	-0.68869	1.80343
[truncated: 8,341 more rows]

## Sheet: Figure S6
Nano-collision
Ag/C		Ag/Au-gray	Ag/Au-red		AgOx/Au
Current (i) / pA		Current (i) / pA	Current (i) / pA		Current (i) / pA
[truncated: 1,067 more rows]

[truncated: 11 more sheets: Figure S7, Figure S8, Figure S9, Figure S10, Figure S11, Figure S12, Figure S13, Figure S14, Figure S16, Figure S18, Figure S19]
